# Supplementary material for: Extraction of a stromal metastatic gene signature in breast cancer via spatial profiling
Source: J Exp Clin Cancer Res. 2025 Mar 8;44:89. doi: 10.1186/s13046-025-03353-3 (PMC11892262; doi:10.1186/s13046-025-03353-3)
Supplement: Supplementary file 1 — Supplementary Material 1. [file 13046_2025_3353_MOESM1_ESM.xlsx]

## Sheet: Foglio1
ScanLabel	ROILabel	SegmentLabel	ECM STATUS	ECM DENSITY ROI	ECM DENSITY MACRO AREA	INFILTRATION PATTERN	A2M	ABCB1	ABCF1	ABL1	ACOT12	ACSF3	ACTA2	ACTB	ACTR3B	ACVR1B	ACVR1C	ACVR2A	ACY1	ADA	ADAM12	ADGRE1	ADH1A	ADH1B	ADH1C	ADH4	ADH6	ADM	ADORA2A	AFDN	AICDA	AIRE	AKAP1	AKR1C4	AKT1	AKT2	AKT3	ALCAM	ALDOA	ALDOC	ALK	ALKBH2	ALKBH3	AMBP	AMER1	AMH	ANGPT1	ANGPT2	ANGPTL4
Metastasis	1	Vimentin+	HIGH	25.59	23.9	2	75.06	15.12	15.59	29.31	19.89	22.44	47.9	446.6	23.63	24.67	15.33	22.14	18.72	25.88	13.68	10.43	22.43	21.5	25.4	17.28	14.72	17.68	13.68	20.5	18.58	17.85	19.66	15.87	31.99	25.75	13.76	19.04	60.47	18.3	18.8	20.28	15.16	21.61	19.96	33.4	10.86	12.72	23.36
Metastasis	1	PanCK+	HIGH	25.59	23.9	2	12.67	15.8	19.9	19.85	15.64	24.98	20.73	556.68	22.24	33.03	8.95	13.08	21.58	22.15	16.69	13.18	28.36	19.72	32.39	17.98	18.46	18.88	12.68	18.9	14.89	16.04	38.2	14.24	79.08	31.96	17.64	56.89	251.85	17.62	15.34	15.22	17.24	22.22	17.8	39.46	13.6	11.96	14.5
Metastasis	2	Vimentin+	HIGH	45.51	31.11	2	28.11	16.64	20.02	22.75	17.22	27	29.17	295.14	24.06	21.03	12.7	16.54	16.74	18.46	23.62	18.51	32.55	44.32	28.89	21.62	25.12	16.67	20.31	25.79	19.71	19.48	24.15	12.39	30.98	25.42	17.46	14.26	40.71	22.38	25.42	14.02	14.02	30.86	24.22	25.86	23.63	17.32	10.99
Metastasis	2	PanCK+	HIGH	45.51	31.11	2	18.06	14.78	19.59	22.15	17.66	24.34	18.09	456.51	26.79	21.96	11.75	14.35	21.82	21.79	17.11	13.75	26.31	20.07	30	13.64	18.48	20.35	15.25	25.07	17.57	10.99	29.05	13.36	75.07	28.21	22.48	42.17	148.99	20.18	17.7	17.71	15.17	19.99	18.43	35.69	15.34	12.09	12.57
Metastasis	3	Vimentin+	HIGH	35.56	26.46	2	88.33	19.97	17.02	27.83	15.08	24.99	54.52	498.6	28.21	25.66	18.84	22.1	23	24.99	23.98	14.1	33.72	24.41	42.73	15.12	21.57	24.18	13.95	22.6	13.77	13.59	22.25	13.48	34.66	24.51	20.48	19.07	60.39	17.93	13	16.54	15.61	33.86	9.85	24.12	13.77	20.37	13.59
Metastasis	3	PanCK+	HIGH	35.56	26.46	2	15.6	15.8	22.16	20.86	16.55	26.9	20.39	600.31	24.96	31.11	11.94	12.41	24.18	19.26	17.15	18.63	27.47	33.11	28.2	17.44	20.78	20.09	12.2	20.64	10.95	16.74	39.47	13.71	87.98	28.39	17.78	56.11	268.28	20.03	14.86	16.33	19.38	29.69	19.56	35.76	13.13	13.8	14.28
Metastasis	4	Vimentin+	LOW	26.88	20.64	2	32.2	19.59	19.18	18.74	12.36	17.69	30.4	540.08	15.4	18.5	13.41	21.52	17.69	22.04	22.51	17.06	27.45	21.52	15.4	10.76	20.32	14.2	21.52	30.44	10.76	19.18	24.41	18.5	25.31	19.18	21.52	17.69	58.94	17.69	17.69	16.7	18.5	14.2	21.25	17.69	10.76	16.31	13.41
Metastasis	4	PanCK+	LOW	26.88	20.64	2	20.61	13.84	20.99	21.47	21.51	18.87	17.87	403.02	23.34	24.1	10.85	10.6	22.76	24.38	19.48	18.32	22.27	28.18	26.9	16.63	19.4	21.33	18.79	21.64	15.23	17.49	35.39	18.39	45.15	24.11	14.75	24.77	119.57	23.3	21.66	12.07	17.52	23.44	17.88	37.59	20.42	10.57	14.52
Metastasis	5	Vimentin+	LOW	32.62	21.82	2	42.78	17.49	17.89	20.88	15.42	20.53	32.29	475.11	17.29	21.55	13.92	23.28	19.15	20.23	18.44	18.28	37.54	29.08	42.09	16.78	19.19	18.42	14	17.1	16.93	15.91	18.4	14.05	28.85	21.03	13.07	21	40.42	20.1	19.1	16.51	14.3	34.07	17.89	26.91	13.44	17.93	13.22
Metastasis	5	PanCK+	LOW	32.62	21.82	2	18.65	13.76	19.65	20.32	17.83	24.85	16.43	372.51	30.36	19.12	10.62	13.84	27.4	19.53	16.61	14.89	24.15	21.6	32.96	18.34	20.07	17.74	19.44	18.33	14.75	11.11	25.33	14.55	36.4	17.36	18.44	22.13	97.19	23.55	18.11	12.76	18.97	32.22	18.83	25.47	26.83	11.8	12.05
Metastasis	6	Vimentin+	LOW	26.22	18.73	2	111.39	11.25	24.41	23.04	14.32	12.93	119.45	579.41	23.53	23.04	18.07	11.92	14.85	24.93	14.02	14.85	17.46	45.16	14.85	18.89	19.59	12.93	18.07	15.65	11.25	11.92	13.69	17.06	30.23	25.52	15.73	19.08	84.74	21.25	15.73	17.83	11.92	22.51	19.59	27.03	9.03	14.85	18.07
Metastasis	6	PanCK+	LOW	26.22	18.73	2	19.16	17.24	13.88	18.95	17.72	17.04	27.61	386.6	28.08	16.27	8.59	14	23.32	18.95	19.96	16.02	27.47	17.42	24.37	14.49	22.08	18.86	9.68	19.83	14.18	15.38	28.08	12.14	33.73	29.64	20.81	22.57	70.31	29.03	16.36	15.26	16.11	21.15	21.11	28.65	28.04	8.94	11.62
Primary Tumor	1	Vimentin+	HIGH	56.99	49.82	2	116.8	13.81	8.7	28.54	19.05	23.51	47.97	557.36	13.29	14	15.86	17.4	19.47	15.71	22.78	13.5	30.2	31.83	30.54	12.19	14.63	17.18	3.98	9.75	18.61	18.61	15.38	11.75	29.5	21.68	16.39	13.71	75.49	17.04	11.39	10.36	12.02	13.85	19.05	22.48	12.73	19.82	12.19
Primary Tumor	1	PanCK+	HIGH	56.99	49.82	2	17.65	11.6	21.89	32.29	12.09	21.59	18.31	585.73	24.07	24.52	12.02	8.56	21.75	19.2	12.51	13.29	22.22	16.81	32.58	11.81	16.74	23.58	14.41	8.32	13.7	14.78	48.98	5.52	75.67	47.42	9.83	68.5	240.26	24.19	15.06	17.31	14.72	12.74	19.68	64.96	9.48	14.78	15.74
Primary Tumor	2	Vimentin+	HIGH	52.61	34.79	2	96.5	20.67	18.68	25.27	13.7	20.26	55.32	634.77	21.87	20.09	10.42	20.24	21.72	21.04	30.82	12.25	32.99	42.96	41.21	11.49	18.89	22.36	11.72	17.25	17.73	9.07	17.49	13.25	31.68	26.85	21.5	19.15	47.23	16.28	14.59	19.37	13.7	15.61	18.88	28.47	14.23	10.72	15.22
Primary Tumor	2	PanCK+	HIGH	52.61	34.79	2	14.47	14.29	21.65	12.65	11.06	18.1	17.29	613.14	20.03	25.08	7.66	8.96	20.84	16.19	21.49	9.01	21.15	31.8	24.22	8.88	12.27	21.74	10.6	17.67	6.83	16.41	55.77	12.18	78.52	34.66	14.09	70.56	154.84	22.17	16.8	12.15	13.34	12.18	12.15	34.06	12.56	15.05	9.98
Primary Tumor	3	Vimentin+	LOW	15.23	17.49	1	256.38	19.83	24.68	30.55	11.04	19.56	90.42	972.98	25.81	21.58	13.75	26.77	16.13	24.89	66.95	14.04	102.48	101.68	97.59	7.88	12.95	11.04	15.06	8.42	9.05	17.66	9.38	15.42	45.15	22.07	24.61	17.03	124.45	13.98	11.27	13.85	18.42	11.42	13.54	19.98	9.38	17.08	23.47
Primary Tumor	3	PanCK+	LOW	15.23	17.49	1	17.5	15.91	22.32	23.12	16.21	19.32	21.05	1172.26	22.65	27.19	12.11	16.31	26.03	16.34	13.42	12.97	26.64	13.81	19.17	13.17	17.58	19.25	11.51	22.56	9.86	11.42	47.29	7.47	106.91	30.95	18.92	130.38	284.12	20.13	12.21	20.51	14.47	11.6	17.58	40.51	14.05	11.84	10.55
Primary Tumor	4	Vimentin+	LOW	8.85	10.36	1	199.68	20.11	23.95	42.46	11.98	11.98	127.6	1155.07	21.8	21.3	11.7	11.7	18.15	13.76	29.24	9.61	14.57	15.44	21.35	7.72	18.15	14.57	7.72	10.91	11.04	9.61	11.7	14.57	71.2	33.19	32.18	11.98	100.04	11.04	16.3	13.44	15.44	15.24	16.52	18.15	16.74	15.44	12.23
Primary Tumor	4	PanCK+	LOW	8.85	10.36	1	13.54	15.6	24.35	17.02	19.06	26.12	16.63	843.16	28.36	34.74	6.73	11.72	27.62	16.55	15.8	10.27	18.02	22.46	23.11	10.08	14.1	14.78	14.44	17.35	13.36	12.25	48.2	9.16	94.94	43.25	11.89	94.23	341.58	25.51	11.67	13.64	15.9	13.1	18.07	34.87	11.63	10.64	9.5
Primary Tumor	5	Vimentin+	LOW	12.76	12.3	2	62.9	10.7	20.33	34.56	16.63	23.88	267.39	1350.29	25.72	13.22	11.61	20.76	13.69	11.95	54.47	15.55	14.32	6.56	16.32	14.68	15.56	14.73	13.13	12.95	10.51	8.53	19.5	11.51	49.82	32.22	15.08	13.46	99.12	18.53	14.24	18.25	20.09	17.01	15	26.95	9.57	14.34	7.7
Primary Tumor	5	PanCK+	LOW	12.76	12.3	2	10.38	8.51	17.18	23.31	16.56	20.09	28.7	1134.58	25.41	25.71	6.17	9.87	30.28	16.8	20.64	9.57	15.73	4.07	21.88	11.92	16.8	15.73	4.07	18.19	11.08	13.98	38.77	10.6	132.15	32.14	14.42	63.88	183.05	23.47	12.17	13.98	18.6	13.2	16.8	37.63	13.61	8.51	13.69
Primary Tumor	6	Vimentin+	HIGH	47.46	33.26	2	183.67	26.2	26.7	30.58	13.98	23.88	69.66	796.61	17.14	22.28	13.07	23.7	13.43	20.48	32.51	15.02	16.06	15.67	21.04	15.58	20.98	18.99	35.27	10.73	12.01	12.17	14.81	9.38	40.62	32.45	18.77	17.08	82.08	14.39	11.38	12.1	14.75	15.21	18.12	25.51	10	13.54	13.85
Primary Tumor	6	PanCK+	HIGH	47.46	33.26	2	18.65	12.09	22.48	15.38	14.18	13.11	20.56	698.27	20.68	24.96	13.11	17.71	27	10.52	13.39	7.79	13.89	11.81	19.87	16.68	19.41	9.7	5.9	26.4	15.06	10.52	51.96	10.52	61.93	24.96	21.05	85.87	185.75	16.68	18.76	14.71	14.71	16.9	12.09	28.36	9.7	9.16	12.8
[truncated: 1,782 more columns]
