# Supplementary material for: Extraction of a stromal metastatic gene signature in breast cancer via spatial profiling
Source: J Exp Clin Cancer Res. 2025 Mar 8;44:89. doi: 10.1186/s13046-025-03353-3 (PMC11892262; doi:10.1186/s13046-025-03353-3)
Supplement: Supplementary file 2 — Supplementary Material 2. [file 13046_2025_3353_MOESM2_ESM.xlsx]

## Sheet: Met_vs_Tum_Vim+
geneID: gene symbol name
FC: Fold Change
FC_forLog: absolute-FC reciprocal for negative FCs
log2FC: Fold change in log-2 scale
q-value: q-value from SAM
p-value: differential expression p-value from SAM
GeneID	FC	FC_forLog	log2FC	q-value (SAM; %)	p-value (SAM)
A2M	-2.48081	0.403095	-1.31081	0.53157	0.00386301
ABCB1	-1.0868	0.920134	-0.120084	24.8476	0.611222
ABCF1	-1.02679	0.973906	-0.0381462	24.8476	0.8824
ABL1	-1.34461	0.743713	-0.427183	7.20392	0.0259781
ACOT12	1.09845	1.09845	0.135465	15.188	0.464592
ACSF3	1.01862	1.01862	0.0266207	15.188	0.908586
ACTA2	-1.9992	0.5002	-0.999424	7.20392	0.0258575
ACTB	-1.8773	0.53268	-0.908658	0	0.00216986
ACTR3B	1.0569	1.0569	0.079837	15.188	0.714553
ACVR1B	1.21464	1.21464	0.280526	7.20392	0.14029
ACVR1C	1.20535	1.20535	0.269456	7.20392	0.11869
ACVR2A	-1.01952	0.980858	-0.0278836	24.8476	0.906071
ACY1	1.08069	1.08069	0.111947	15.188	0.529129
ADA	1.29834	1.29834	0.376667	4.59911	0.0775781
ADAM12	-1.94401	0.514401	-0.959035	0.53157	0.0030137
ADGRE1	1.15861	1.15861	0.212399	12.385	0.274142
ADH1A	1.04399	1.04399	0.0621047	15.188	0.879145
ADH1B	1.19952	1.19952	0.262454	15.188	0.594981
ADH1C	-1.19982	0.833457	-0.26282	24.8476	0.516323
ADH4	1.465	1.465	0.550901	2.28865	0.0285918
ADH6	1.19233	1.19233	0.25378	7.20392	0.168953
ADM	1.05698	1.05698	0.0799474	15.188	0.705381
ADORA2A	1.42581	1.42581	0.511785	7.20392	0.192268
AFDN	1.88833	1.88833	0.917112	0.53157	0.00111781
AICDA	1.16371	1.16371	0.218732	15.188	0.362707
AIRE	1.33964	1.33964	0.421848	4.59911	0.0887178
AKAP1	1.40276	1.40276	0.488265	2.28865	0.0358575
AKR1C4	1.20832	1.20832	0.273001	7.20392	0.128416
AKT1	-1.41476	0.706836	-0.500553	12.385	0.0303178
AKT2	-1.18	0.847459	-0.238785	17.775	0.176033
AKT3	-1.23962	0.806696	-0.309903	17.775	0.166959
ALCAM	1.19962	1.19962	0.262572	7.20392	0.13091
ALDOA	-1.51378	0.660599	-0.598154	12.385	0.0290301
ALDOC	1.30149	1.30149	0.38016	2.28865	0.0292603
ALK	1.37216	1.37216	0.456446	2.28865	0.0257699
ALKBH2	1.1874	1.1874	0.247805	7.20392	0.194471
ALKBH3	-1.04821	0.954004	-0.0679333	24.8476	0.697556
AMBP	1.71293	1.71293	0.776465	1.29115	0.0034411
AMER1	1.08393	1.08393	0.116267	15.188	0.596148
AMH	1.09032	1.09032	0.124747	15.188	0.512488
ANGPT1	1.09195	1.09195	0.126911	15.188	0.607458
ANGPT2	1.10204	1.10204	0.140177	15.188	0.455529
ANGPTL4	1.11944	1.11944	0.16278	15.188	0.536778
ANKRD28	1.00415	1.00415	0.00598058	15.188	0.973671
ANLN	1.60479	1.60479	0.682385	0.53157	0.00110137
ANP32B	-1.27057	0.787046	-0.345479	15.6856	0.0783068
ANXA1	-1.68505	0.593456	-0.752787	1.29115	0.00574247
APC	-1.07555	0.929753	-0.10508	24.8476	0.567085
APH1B	1.12473	1.12473	0.169573	15.188	0.421222
API5	1.12048	1.12048	0.164122	15.188	0.508208
APLNR	-1.22408	0.81694	-0.291698	17.775	0.164729
APOA1	2.47165	2.47165	1.30548	0	0.000586301
APOA2	2.20899	2.20899	1.14339	0	0.000575342
APOA4	1.16592	1.16592	0.221466	12.385	0.27709
APOB	1.81119	1.81119	0.856935	0.53157	0.00269589
APOC2	1.49905	1.49905	0.58405	1.29115	0.00521644
APOC3	1.89441	1.89441	0.921746	0	0.0008
APOE	-1.00051	0.999492	-0.000733074	24.8476	0.998362
APOL6	-1.00219	0.997812	-0.00315957	24.8476	0.987342
APOM	-1.07513	0.930118	-0.104514	24.8476	0.663753
APP	-2.2024	0.454051	-1.13907	0	0.00243836
AQP9	1.09289	1.09289	0.128148	15.188	0.499934
AR	1.34577	1.34577	0.42843	4.59911	0.0557589
AREG	1.04644	1.04644	0.0654888	15.188	0.757803
ARG1	1.81399	1.81399	0.859165	0.53157	0.00233425
ARG2	1.14224	1.14224	0.191868	15.188	0.406427
ARID1A	-1.20532	0.829658	-0.26941	18.8204	0.200592
ARID1B	1.00706	1.00706	0.0101436	15.188	0.966044
ARID2	1.1392	1.1392	0.188015	12.385	0.298816
ARMH3	-1.1781	0.848822	-0.236466	21.0416	0.271863
ARNT	1.10256	1.10256	0.140853	15.188	0.486493
ARNT2	1.03234	1.03234	0.0459194	15.188	0.803479
ASCL1	1.31152	1.31152	0.391244	7.20392	0.108258
ASL	1.27941	1.27941	0.355477	7.20392	0.157101
ASNS	1.09067	1.09067	0.12521	15.188	0.482236
ASPA	1.08515	1.08515	0.117893	15.188	0.556597
ASPG	1.24573	1.24573	0.316991	7.20392	0.20709
ASXL1	-1.17344	0.852193	-0.230748	24.3451	0.388405
ATF1	1.03397	1.03397	0.048196	15.188	0.830745
ATF2	-1.01383	0.986359	-0.0198155	24.8476	0.933397
ATF3	-1.17985	0.847562	-0.238609	24.8476	0.442647
ATG10	1.47407	1.47407	0.559806	0.53157	0.0026137
ATG12	-1.09085	0.916717	-0.125451	24.8476	0.523378
ATG16L1	1.08453	1.08453	0.117074	15.188	0.575518
ATG5	-1.24661	0.802173	-0.318015	15.6856	0.0809973
ATG7	1.15603	1.15603	0.209178	12.385	0.309447
ATM	1.0429	1.0429	0.0606063	15.188	0.744422
ATOX1	-1.10129	0.90803	-0.139188	24.8476	0.465058
ATP11C	-1.05564	0.947292	-0.0781181	24.8476	0.672548
ATP2A2	-1.27724	0.782937	-0.353032	15.188	0.0419836
ATP5F1D	-1.19724	0.835253	-0.259715	15.6856	0.0708877
ATP5ME	-1.29581	0.77172	-0.373851	15.188	0.0441479
ATR	1.05692	1.05692	0.0798648	15.188	0.745567
ATRX	-1.06941	0.935097	-0.096812	24.8476	0.639748
AURKA	1.65	1.65	0.722468	0	0.0008
AURKB	1.37728	1.37728	0.461822	4.59911	0.076389
AXIN1	-1.01518	0.98505	-0.0217316	24.8476	0.918597
AXIN2	-1.05272	0.949918	-0.0741257	24.8476	0.843151
AXL	-1.192	0.838927	-0.253383	18.8204	0.192323
B2M	-2.06328	0.484664	-1.04494	1.29115	0.00586849
BAD	1.06691	1.06691	0.0934435	15.188	0.572301
BAG1	1.21538	1.21538	0.281409	12.385	0.223047
BAGE	1.33286	1.33286	0.414524	2.28865	0.0290521
BAIAP3	1.22733	1.22733	0.295519	12.385	0.251452
BAMBI	1.34085	1.34085	0.423146	4.59911	0.0580877
BAP1	-1.09934	0.909638	-0.136636	24.8476	0.543222
BATF	1.1787	1.1787	0.237194	15.188	0.38297
BATF3	1.27759	1.27759	0.353425	4.59911	0.0713041
BAX	1.02403	1.02403	0.0342639	15.188	0.870838
BBC3	1.12869	1.12869	0.174648	12.385	0.265058
BBS1	1.00345	1.00345	0.0049633	15.188	0.973134
BCAT1	1.19017	1.19017	0.251172	7.20392	0.160844
BCL10	-1.0288	0.972011	-0.0409561	24.8476	0.840882
BCL2	-1.12346	0.890109	-0.167946	24.1119	0.377605
BCL2A1	1.16425	1.16425	0.219406	7.20392	0.124679
BCL2L1	-1.19418	0.837396	-0.256018	15.6856	0.0823397
BCL6	-1.33771	0.747547	-0.419764	16.8114	0.111096
BCL6B	1.05671	1.05671	0.0795812	15.188	0.677326
BCOR	1.13686	1.13686	0.185056	15.188	0.421726
BDNF	1.52649	1.52649	0.61022	0.53157	0.00208767
BID	1.33867	1.33867	0.420803	2.28865	0.0381863
BIRC3	-1.01956	0.980815	-0.0279478	24.8476	0.911907
BIRC5	1.37147	1.37147	0.45572	2.28865	0.0151726
BIRC7	2.0117	2.0117	1.00842	0.53157	0.00135342
BLK	-1.00652	0.993523	-0.00937462	24.8476	0.971326
BLM	1.15337	1.15337	0.205861	7.20392	0.193436
BLNK	1.45592	1.45592	0.541935	1.29115	0.0125041
BLVRA	-1.25474	0.796978	-0.327387	16.8114	0.137507
BMI1	1.06175	1.06175	0.0864435	15.188	0.751425
BMP2	1.11834	1.11834	0.161353	12.385	0.31246
BMP4	1.00946	1.00946	0.0135797	15.188	0.950137
BMP5	1.52507	1.52507	0.608871	1.29115	0.00855342
BMP6	1.33279	1.33279	0.414449	7.20392	0.150159
BMP7	1.23904	1.23904	0.30922	7.20392	0.141452
BMP8A	1.06145	1.06145	0.0860308	15.188	0.666142
BMPR1B	1.20975	1.20975	0.274706	7.20392	0.122279
BNIP3	-1.00797	0.992093	-0.0114531	24.8476	0.967786
BNIP3L	-1.11541	0.896534	-0.157569	24.8476	0.402022
BRAF	1.10262	1.10262	0.140938	15.188	0.450844
BRCA1	1.44828	1.44828	0.534341	2.28865	0.0365863
BRCA2	1.66443	1.66443	0.735025	1.29115	0.00589041
BRD2	-1.69378	0.590396	-0.760244	0	0.000706849
BRD3	-1.14932	0.870079	-0.200781	17.775	0.174049
BRD4	-1.42651	0.701012	-0.51249	4.59911	0.0131562
BRD7	1.31305	1.31305	0.392917	2.28865	0.0177863
BRIP1	1.33481	1.33481	0.416634	2.28865	0.0382521
BST1	1.06696	1.06696	0.0935032	15.188	0.631299
BST2	1.07761	1.07761	0.107831	15.188	0.742038
BTK	1.09462	1.09462	0.130433	15.188	0.389918
BTLA	1.10902	1.10902	0.14929	15.188	0.509518
C1QA	1.06693	1.06693	0.0934641	15.188	0.665282
C1QB	1.17252	1.17252	0.229609	15.188	0.368608
C1QBP	-1.19532	0.836598	-0.257394	18.8204	0.214236
C1R	-2.44401	0.409164	-1.28925	0	0.000673973
C1S	-2.88081	0.347125	-1.52647	0	0.000564384
C2	1.18817	1.18817	0.248744	12.385	0.244197
C3	-2.54303	0.393231	-1.34655	0.53157	0.00361644
C3AR1	-1.04495	0.956987	-0.0634286	24.8476	0.77423
C4A/B	1.18633	1.18633	0.246508	12.385	0.263496
C4BPA	1.17395	1.17395	0.231368	15.188	0.409534
C5	1.29808	1.29808	0.376382	4.59911	0.0616767
C5AR1	1.23982	1.23982	0.310126	7.20392	0.146252
C6	1.26984	1.26984	0.344644	7.20392	0.112679
C7	1.63742	1.63742	0.711427	7.20392	0.212132
C8A	1.22595	1.22595	0.293904	7.20392	0.159693
C8B	1.4807	1.4807	0.566281	1.29115	0.00648219
C8G	1.29917	1.29917	0.377591	7.20392	0.207025
C9	1.42285	1.42285	0.508785	2.28865	0.0262521
CACNA1C	1.10533	1.10533	0.144479	15.188	0.430641
CACNA1D	1.13475	1.13475	0.182376	12.385	0.324997
CACNA1E	1.32568	1.32568	0.406736	2.28865	0.0143562
CACNA1G	1.08305	1.08305	0.115106	15.188	0.563573
CACNA1H	1.13817	1.13817	0.186722	12.385	0.3248
CACNA2D1	-1.15295	0.867343	-0.205325	21.0416	0.264236
CACNA2D2	1.30307	1.30307	0.38192	4.59911	0.0611288
CACNA2D3	1.21354	1.21354	0.279221	12.385	0.224586
CACNA2D4	1.35552	1.35552	0.438846	4.59911	0.0532712
CACNB2	1.35637	1.35637	0.439747	4.59911	0.0571068
CACNB3	1.06949	1.06949	0.0969229	15.188	0.653704
CACNB4	1.47446	1.47446	0.560182	1.29115	0.0060274
CACNG1	1.1141	1.1141	0.155883	15.188	0.40069
CACNG4	-1.14925	0.870132	-0.200694	19.8883	0.219545
CACNG6	1.5074	1.5074	0.59206	1.29115	0.00400548
CALML3	1.13052	1.13052	0.17698	12.385	0.342307
CALML5	1.47978	1.47978	0.565383	2.28865	0.0239288
CALML6	1.13982	1.13982	0.18881	15.188	0.369819
CAMK2B	1.28669	1.28669	0.363665	7.20392	0.111934
CAMP	1.38049	1.38049	0.465176	4.59911	0.0709589
CAPN2	-2.45155	0.407906	-1.29369	0	0.000624658
CARD11	1.04745	1.04745	0.0668762	15.188	0.783025
CARD9	1.32772	1.32772	0.408947	2.28865	0.0390301
CASP1	1.32873	1.32873	0.410053	4.59911	0.0453041
CASP10	1.30381	1.30381	0.382732	4.59911	0.0561699
CASP12	1.09182	1.09182	0.12674	15.188	0.625748
CASP3	1.10842	1.10842	0.14851	15.188	0.4216
CASP7	1.03385	1.03385	0.0480256	15.188	0.807151
CASP8	-1.03877	0.962678	-0.0548749	24.8476	0.78297
CASP9	1.20119	1.20119	0.264466	12.385	0.245436
CBL	1.04034	1.04034	0.0570523	15.188	0.781677
CBLC	1.44996	1.44996	0.536008	4.59911	0.0575288
CCL1	-1.05648	0.946539	-0.0792656	24.8476	0.688625
CCL11	1.36445	1.36445	0.448317	4.59911	0.0530082
CCL13	1.5306	1.5306	0.614098	1.29115	0.00755616
CCL14	1.07012	1.07012	0.0977741	15.188	0.718647
CCL15	-1.26557	0.790161	-0.339782	17.775	0.155638
CCL16	1.70482	1.70482	0.769619	0.53157	0.00102466
CCL17	1.43405	1.43405	0.520098	7.20392	0.143326
CCL18	-1.35307	0.739058	-0.436241	17.775	0.180526
CCL19	1.2339	1.2339	0.303227	15.188	0.477995
CCL2	1.64302	1.64302	0.716354	4.59911	0.0547781
CCL20	1.44102	1.44102	0.52709	2.28865	0.0268603
CCL21	1.7728	1.7728	0.826031	0.53157	0.00184658
CCL22	-1.13816	0.878609	-0.186707	24.8476	0.422589
CCL23	1.92054	1.92054	0.941512	0.53157	0.00151233
CCL24	1.78001	1.78001	0.831882	1.29115	0.00590137
CCL25	1.29837	1.29837	0.376701	4.59911	0.0910356
CCL26	1.57554	1.57554	0.655844	1.29115	0.0128712
CCL27	1.78522	1.78522	0.836099	2.28865	0.0221205
CCL28	1.32208	1.32208	0.402807	4.59911	0.0692
CCL3	1.16135	1.16135	0.215797	15.188	0.359573
CCL3L1	-1.28347	0.779138	-0.360049	21.0416	0.282959
CCL4	1.60488	1.60488	0.682469	0.53157	0.00287123
CCL5	1.07868	1.07868	0.109266	15.188	0.655074
CCL7	1.41788	1.41788	0.503738	2.28865	0.0155178
CCL8	1.37361	1.37361	0.457972	2.28865	0.0205479
CCNA1	1.09946	1.09946	0.1368	15.188	0.471047
CCNA2	1.50239	1.50239	0.587264	1.29115	0.0078137
CCNB1	1.3983	1.3983	0.483672	2.28865	0.0276712
CCNB3	1.42881	1.42881	0.514811	2.28865	0.0359123
CCND1	1.0974	1.0974	0.134083	15.188	0.609063
CCND2	-1.21723	0.821537	-0.283603	16.8114	0.132734
CCND3	-1.10308	0.906549	-0.141544	24.8476	0.614658
CCNE1	1.28026	1.28026	0.356439	1.29115	0.00937534
CCNE2	1.30784	1.30784	0.387186	4.59911	0.0616384
CCNO	1.28463	1.28463	0.361349	7.20392	0.115052
CCR1	1.38299	1.38299	0.467793	2.28865	0.0273918
CCR2	1.38755	1.38755	0.472537	4.59911	0.0514027
CCR3	1.34291	1.34291	0.425366	2.28865	0.0390301
CCR4	1.27647	1.27647	0.352159	4.59911	0.0902247
CCR5	1.44212	1.44212	0.528196	1.29115	0.0128767
CCR6	1.34879	1.34879	0.431663	4.59911	0.0591014
CCR7	1.15984	1.15984	0.213926	12.385	0.312855
CCR9	1.17266	1.17266	0.229787	12.385	0.312805
CCRL2	1.40039	1.40039	0.485825	2.28865	0.0333973
CD14	-1.08987	0.917542	-0.124154	24.8476	0.477529
CD160	1.30956	1.30956	0.38908	4.59911	0.059874
CD163	-1.27167	0.786369	-0.346722	17.775	0.152658
CD164	-1.66984	0.598858	-0.739714	0	0.00169315
CD180	1.79379	1.79379	0.84301	0.53157	0.00142466
CD19	-1.05562	0.947312	-0.0780887	24.8476	0.656964
CD1A	1.20767	1.20767	0.272226	7.20392	0.133162
CD1B	1.60867	1.60867	0.685865	1.29115	0.00365479
CD1C	1.25171	1.25171	0.323897	12.385	0.252488
CD1D	-1.02208	0.978395	-0.0315115	24.8476	0.87023
CD1E	1.62677	1.62677	0.702006	1.29115	0.00339178
CD2	1.37223	1.37223	0.456524	4.59911	0.0502137
CD200	-1.36688	0.731593	-0.450886	15.6856	0.0739123
CD207	1.08444	1.08444	0.116945	15.188	0.536964
CD209	1.12061	1.12061	0.16429	15.188	0.452203
CD22	1.37038	1.37038	0.454575	2.28865	0.0299068
CD24	-2.05296	0.487101	-1.03771	15.4085	0.0564932
CD244	1.33495	1.33495	0.41679	4.59911	0.0483288
CD247	1.22128	1.22128	0.288393	12.385	0.270921
CD27	1.27898	1.27898	0.354995	7.20392	0.196822
CD274	1.3761	1.3761	0.460589	4.59911	0.0697096
CD276	-1.37913	0.725092	-0.463763	15.188	0.0432055
CD28	1.20735	1.20735	0.27185	12.385	0.235008
CD300A	1.20842	1.20842	0.273119	7.20392	0.133063
CD33	1.11292	1.11292	0.154344	15.188	0.460049
CD34	-1.69033	0.591602	-0.757301	4.59911	0.0145973
CD36	-1.51581	0.659714	-0.600086	15.4085	0.0632986
CD37	1.01259	1.01259	0.0180474	15.188	0.914866
CD38	1.16027	1.16027	0.21446	12.385	0.343375
CD3D	1.16101	1.16101	0.215379	15.188	0.387397
CD3E	1.63887	1.63887	0.712697	1.29115	0.0112877
CD3EAP	1.61261	1.61261	0.689394	4.59911	0.0495945
CD3G	1.50046	1.50046	0.585401	1.29115	0.00930959
CD4	1.0685	1.0685	0.0955816	15.188	0.69851
CD40	-1.02945	0.971397	-0.0418671	24.8476	0.810904
CD40LG	1.58351	1.58351	0.663123	1.29115	0.00374795
CD44	-1.12727	0.887098	-0.172835	24.8476	0.411195
CD46	-1.76563	0.566369	-0.820185	2.28865	0.00811507
CD47	1.00927	1.00927	0.0133157	15.188	0.941863
CD48	1.20772	1.20772	0.272289	15.188	0.37674
CD5	1.11705	1.11705	0.159691	15.188	0.438016
CD53	1.09024	1.09024	0.124645	15.188	0.553989
CD55	-1.51028	0.66213	-0.594814	1.29115	0.00435616
CD58	1.05922	1.05922	0.0830069	15.188	0.632164
CD59	-1.22197	0.818352	-0.289206	18.8204	0.198838
CD6	1.49634	1.49634	0.581439	1.29115	0.00409315
CD63	-2.69011	0.371733	-1.42766	0	0.000635616
CD68	-1.25743	0.795274	-0.330475	18.8204	0.192921
CD69	1.00102	1.00102	0.00147275	15.188	0.996225
CD7	1.32098	1.32098	0.401603	4.59911	0.0715397
CD70	1.46759	1.46759	0.553445	1.29115	0.00489315
CD74	-1.81417	0.551216	-0.859311	4.59911	0.0113205
CD79A	1.17503	1.17503	0.232694	7.20392	0.203507
CD79B	1.41733	1.41733	0.503176	2.28865	0.0267233
CD80	1.29517	1.29517	0.373137	7.20392	0.149666
CD81	-1.31263	0.761832	-0.392455	16.8114	0.136422
CD83	1.37502	1.37502	0.459456	4.59911	0.0888
CD84	1.32231	1.32231	0.403055	4.59911	0.0401041
CD86	1.22341	1.22341	0.290911	7.20392	0.137753
CD8A	1.44786	1.44786	0.533918	4.59911	0.0608932
CD8B	1.20182	1.20182	0.265222	7.20392	0.215277
CD9	-1.02284	0.977667	-0.0325855	24.8476	0.909852
CD96	1.49048	1.49048	0.575777	1.29115	0.00879452
CD97	1.01079	1.01079	0.0154806	15.188	0.942581
CD99	-2.57279	0.388683	-1.36333	0	0.000608219
CDC14A	1.12277	1.12277	0.167059	15.188	0.431184
CDC14B	1.61215	1.61215	0.688983	1.29115	0.00777534
CDC20	1.14295	1.14295	0.192768	12.385	0.285019
CDC25A	1.30947	1.30947	0.388988	4.59911	0.0468493
CDC25B	1.0151	1.0151	0.0216238	15.188	0.877742
CDC25C	1.42479	1.42479	0.510754	2.28865	0.0312986
CDC6	1.32915	1.32915	0.410503	4.59911	0.0416986
CDC7	1.3013	1.3013	0.379952	4.59911	0.0710301
CDH1	1.1322	1.1322	0.179129	12.385	0.318926
CDH11	-1.14546	0.873015	-0.195922	21.969	0.297885
CDH2	1.34956	1.34956	0.432485	4.59911	0.0855068
CDH3	1.4091	1.4091	0.494778	2.28865	0.0322247
CDH5	-1.40254	0.712993	-0.48804	15.9832	0.107786
CDK1	1.2176	1.2176	0.28404	4.59911	0.102521
CDK2	-1.0762	0.929195	-0.105947	24.8476	0.634647
CDK4	-1.19255	0.838542	-0.254044	19.8883	0.25354
CDK6	1.30732	1.30732	0.386614	12.385	0.288679
CDKN1A	-1.25613	0.796096	-0.328986	17.775	0.16709
CDKN1B	-1.15911	0.862733	-0.213015	21.0416	0.270537
CDKN1C	-1.0377	0.963668	-0.0533921	24.8476	0.788082
CDKN2A	-1.02211	0.978364	-0.0315564	24.8476	0.856707
CDKN2B	1.0282	1.0282	0.0401231	15.188	0.840318
CDKN2C	1.10975	1.10975	0.150236	15.188	0.439003
CDKN2D	1.1548	1.1548	0.207646	15.188	0.376526
CEACAM1	1.46587	1.46587	0.551753	1.29115	0.0107397
CEACAM3	1.14504	1.14504	0.195398	15.188	0.511836
CEACAM6	1.12725	1.12725	0.172808	15.188	0.426581
CEACAM8	1.16401	1.16401	0.219103	12.385	0.244301
CEBPA	1.16353	1.16353	0.218507	12.385	0.231025
CEBPB	-1.45289	0.688283	-0.538926	7.20392	0.0172712
CEBPE	1.16295	1.16295	0.21779	15.188	0.43217
CENPF	1.38069	1.38069	0.46539	4.59911	0.045737
CEP55	1.54528	1.54528	0.627865	1.29115	0.00598904
CES3	1.32701	1.32701	0.408174	4.59911	0.0749096
CFB	1.26838	1.26838	0.342989	7.20392	0.178756
CFD	-2.09527	0.477265	-1.06714	4.59911	0.0121973
CFI	1.09088	1.09088	0.125493	15.188	0.449397
CFP	1.15066	1.15066	0.202459	12.385	0.310005
CGAS	1.46054	1.46054	0.546501	4.59911	0.0458247
CHAD	1.39506	1.39506	0.480325	2.28865	0.0173041
CHEK1	1.60008	1.60008	0.67814	2.28865	0.0146521
CHEK2	1.09105	1.09105	0.125711	15.188	0.445923
CHIT1	1.31092	1.31092	0.390585	2.28865	0.0294192
CHUK	1.10395	1.10395	0.142675	15.188	0.449529
CIC	-1.13463	0.881346	-0.18222	24.1119	0.372559
CKLF	-1.13143	0.883837	-0.178148	24.1119	0.379721
CLCF1	1.18657	1.18657	0.246798	7.20392	0.195803
CLEC14A	-1.05716	0.94593	-0.0801943	24.8476	0.715167
CLEC4A	1.35806	1.35806	0.44155	2.28865	0.0279452
CLEC4C	1.20315	1.20315	0.266811	12.385	0.29897
CLEC4E	1.09027	1.09027	0.124681	15.188	0.543381
CLEC5A	1.27847	1.27847	0.354413	7.20392	0.171562
CLEC6A	1.12954	1.12954	0.175734	15.188	0.439901
CLEC7A	1.02851	1.02851	0.0405532	15.188	0.871748
CLECL1	-1.06387	0.939963	-0.0893237	24.8476	0.673353
CLU	-1.77862	0.562232	-0.830761	7.20392	0.0187836
CMA1	1.42629	1.42629	0.512271	1.29115	0.00541918
CMKLR1	1.02269	1.02269	0.032367	15.188	0.857868
CMTM4	-1.01344	0.986739	-0.0192593	24.8476	0.939041
CMTM6	-1.00012	0.999885	-0.000165977	24.8476	0.999918
CNOT2	-1.25928	0.794106	-0.332596	15.9832	0.0890849
CNTFR	1.10971	1.10971	0.15018	15.188	0.504268
COL11A1	-2.01342	0.496667	-1.00965	4.59911	0.0159233
COL11A2	1.26783	1.26783	0.342366	7.20392	0.143918
COL17A1	1.19322	1.19322	0.254857	12.385	0.227052
COL1A1	-6.52789	0.153189	-2.70662	0	0.00070137
COL1A2	-10.8092	0.0925137	-3.43419	0	0.000564384
COL24A1	1.07787	1.07787	0.108183	15.188	0.691055
COL27A1	-1.25072	0.799542	-0.322754	16.8114	0.111392
COL2A1	1.08425	1.08425	0.116698	15.188	0.774433
COL3A1	-5.79178	0.172659	-2.53401	0	0.000652055
COL4A3	-1.01665	0.983624	-0.0238214	24.8476	0.903764
COL4A4	1.39156	1.39156	0.476701	4.59911	0.0828822
COL4A5	1.26943	1.26943	0.344185	4.59911	0.101436
COL4A6	1.30319	1.30319	0.382048	2.28865	0.0361479
COL5A1	-2.82705	0.353726	-1.4993	0	0.00159452
COL5A2	-4.09938	0.243939	-2.03541	0	0.000646575
COL6A3	-4.45929	0.224251	-2.15681	0	0.000586301
COL6A6	1.3251	1.3251	0.406099	4.59911	0.0586247
COLEC12	-1.79646	0.55665	-0.845159	1.29115	0.00501918
COMP	-1.187	0.842463	-0.247315	24.8476	0.496016
COX4I1	-1.36019	0.735193	-0.443804	12.385	0.0324219
COX5B	-1.54986	0.645218	-0.632142	0.53157	0.0037863
COX6A1	-1.31074	0.762929	-0.39038	7.20392	0.0213205
COX6B1	-1.60276	0.623924	-0.680558	1.29115	0.0045589
CPA3	-2.10555	0.474935	-1.0742	0	0.0008
CPSF7	-1.03648	0.964808	-0.051686	24.8476	0.780159
CR1	1.21876	1.21876	0.285418	7.20392	0.17874
CR2	1.35678	1.35678	0.440182	4.59911	0.0739288
CRABP2	-1.77785	0.562477	-0.830134	0	0.00243836
CREB1	1.00876	1.00876	0.0125878	15.188	0.950132
CREB3L1	-1.60256	0.624001	-0.68038	4.59911	0.0132
CREB3L3	1.07107	1.07107	0.0990546	15.188	0.62554
CREB3L4	1.13489	1.13489	0.182547	12.385	0.314263
CREB5	1.03713	1.03713	0.0526021	15.188	0.730362
CREBBP	-1.41899	0.704726	-0.504865	2.28865	0.0093863
CRLF2	1.30058	1.30058	0.379156	4.59911	0.0955562
CRP	1.31106	1.31106	0.390738	4.59911	0.0747836
CSF1	-1.02117	0.979273	-0.0302172	24.8476	0.869496
CSF1R	1.11154	1.11154	0.152555	15.188	0.508121
CSF2	1.44736	1.44736	0.533426	4.59911	0.0646411
CSF2RB	-1.08755	0.9195	-0.121078	24.8476	0.540416
CSF3	1.17871	1.17871	0.237211	12.385	0.330416
CSF3R	1.03826	1.03826	0.0541671	15.188	0.676767
CST2	1.32049	1.32049	0.401071	12.385	0.289332
CT45A1	1.04632	1.04632	0.0653303	15.188	0.852455
CTAG1B	1.19132	1.19132	0.252555	15.188	0.397584
CTAGE1	1.0249	1.0249	0.0354844	15.188	0.842247
CTCFL	1.22561	1.22561	0.293496	7.20392	0.208049
CTLA4	1.23993	1.23993	0.310258	4.59911	0.0880986
CTNNB1	-2.23311	0.447805	-1.15906	0	0.000761644
CTSG	1.29467	1.29467	0.372579	7.20392	0.155167
CTSH	-1.3084	0.764293	-0.387802	15.188	0.047063
CTSL	-1.21551	0.822702	-0.281558	21.969	0.293134
CTSS	-1.31339	0.761386	-0.393301	15.9832	0.107096
CTSW	1.45835	1.45835	0.544335	2.28865	0.0252877
CUL1	-1.23234	0.811466	-0.301398	17.775	0.153797
CX3CL1	1.01098	1.01098	0.0157555	15.188	0.90429
CX3CR1	1.55135	1.55135	0.633527	1.29115	0.00332603
CXADR	1.37458	1.37458	0.458988	2.28865	0.0218959
CXCL1	1.24536	1.24536	0.316559	7.20392	0.138482
CXCL10	1.27947	1.27947	0.355549	7.20392	0.207162
CXCL11	1.29023	1.29023	0.367626	7.20392	0.177737
CXCL12	-1.55406	0.643474	-0.636046	12.385	0.029211
CXCL13	1.39101	1.39101	0.476136	4.59911	0.0854685
CXCL14	-2.6905	0.371678	-1.42787	0	0.000991781
CXCL16	-1.04937	0.952955	-0.0695201	24.8476	0.712181
CXCL2	1.04733	1.04733	0.0667132	15.188	0.745847
CXCL3	1.38619	1.38619	0.471122	4.59911	0.0588274
CXCL5	1.29278	1.29278	0.370472	7.20392	0.117742
CXCL6	1.17014	1.17014	0.226684	12.385	0.336636
CXCL8	1.08663	1.08663	0.119855	15.188	0.424647
CXCL9	-1.0737	0.931361	-0.102588	24.8476	0.794932
CXCR1	1.26947	1.26947	0.344225	7.20392	0.152384
CXCR2	1.04322	1.04322	0.0610499	15.188	0.755819
CXCR3	1.30378	1.30378	0.382704	4.59911	0.0571836
CXCR4	-1.04035	0.961218	-0.0570649	24.8476	0.79617
CXCR5	1.23366	1.23366	0.302949	7.20392	0.196893
CXCR6	1.24387	1.24387	0.314835	7.20392	0.185578
CXXC4	1.42246	1.42246	0.508387	1.29115	0.0118247
CXXC5	-1.05488	0.947971	-0.0770856	24.8476	0.642444
CYBB	1.12377	1.12377	0.168348	15.188	0.434756
CYFIP2	1.21464	1.21464	0.280524	4.59911	0.0622685
CYLD	1.20128	1.20128	0.264574	15.188	0.39491
CYP19A1	1.36323	1.36323	0.447029	4.59911	0.0443726
CYP4A11	1.81571	1.81571	0.860531	0	0.000575342
CYP4A22	1.32388	1.32388	0.404768	4.59911	0.0681315
CYP8B1	1.22164	1.22164	0.288823	4.59911	0.0950685
DAB2	-1.54819	0.645916	-0.630581	1.29115	0.0047726
DACH2	1.20947	1.20947	0.27438	7.20392	0.162208
DAXX	1.03417	1.03417	0.0484773	15.188	0.813885
DDB2	-1.01649	0.983775	-0.0235994	24.8476	0.903633
DDIT3	1.24331	1.24331	0.314183	7.20392	0.189474
DDIT4	-1.55046	0.644968	-0.6327	4.59911	0.0143397
DDX43	1.08403	1.08403	0.116407	15.188	0.605222
DDX58	1.23795	1.23795	0.307953	12.385	0.28766
DEFB1	1.0609	1.0609	0.0852864	15.188	0.733989
DEFB134	1.00039	1.00039	0.00055885	15.188	0.997759
DEPTOR	-1.00423	0.995789	-0.00608756	24.8476	0.980225
DGLUCY	-1.13076	0.88436	-0.177294	21.969	0.297781
DIPK2B	-1.07049	0.934147	-0.098278	24.8476	0.590986
DKK1	1.3894	1.3894	0.474465	2.28865	0.0134466
DKK2	1.03921	1.03921	0.0554928	15.188	0.783463
DKK4	1.16406	1.16406	0.219163	12.385	0.292877
DLL1	1.56276	1.56276	0.644098	1.29115	0.00665205
DLL3	1.34709	1.34709	0.429846	4.59911	0.0394904
DLL4	1.05657	1.05657	0.0793896	15.188	0.756564
DMBT1	1.55209	1.55209	0.634216	0.53157	0.00164932
DNAJC14	-1.08907	0.918216	-0.123095	24.8476	0.49954
DNMT1	-1.06131	0.942236	-0.0858401	24.8476	0.592537
DNMT3A	1.0062	1.0062	0.00891924	15.188	0.963282
DOCK9	-1.0934	0.914581	-0.128818	24.8476	0.611885
DPP4	1.10064	1.10064	0.138337	15.188	0.445885
DSC3	1.24651	1.24651	0.317889	12.385	0.231419
DSP	1.13648	1.13648	0.184566	12.385	0.328636
DST	-1.25595	0.796209	-0.328781	15.6856	0.0696493
DTX1	1.24539	1.24539	0.316594	4.59911	0.100712
DTX3	1.30672	1.30672	0.385948	2.28865	0.0359014
DTX3L	-1.08519	0.921497	-0.117949	24.8476	0.419337
DTX4	1.27389	1.27389	0.349237	7.20392	0.104756
DUOX1	1.52345	1.52345	0.607345	1.29115	0.00426301
DUSP1	-2.95488	0.338424	-1.5631	0	0.000624658
DUSP10	1.22487	1.22487	0.292628	4.59911	0.0913699
DUSP2	1.59864	1.59864	0.676842	2.28865	0.0291178
DUSP4	1.16397	1.16397	0.219056	12.385	0.306373
DUSP5	-1.2575	0.795228	-0.330559	18.8204	0.212285
DUSP6	1.28819	1.28819	0.365348	7.20392	0.210904
DUSP8	1.16393	1.16393	0.219009	7.20392	0.214279
E2F1	1.20086	1.20086	0.264065	7.20392	0.118405
E2F3	1.51573	1.51573	0.600015	1.29115	0.00907945
E2F4	-1.27655	0.783361	-0.35225	15.9832	0.0943288
E2F5	1.21792	1.21792	0.284414	7.20392	0.182701
EBI3	1.48934	1.48934	0.574674	1.29115	0.0115068
ECSIT	1.15838	1.15838	0.212109	12.385	0.33103
EDN1	1.21853	1.21853	0.285136	7.20392	0.117063
EFNA1	1.23204	1.23204	0.301044	7.20392	0.125337
EFNA2	1.18233	1.18233	0.241633	12.385	0.277896
EFNA3	1.43978	1.43978	0.525851	1.29115	0.00953425
EFNA5	1.04859	1.04859	0.0684527	15.188	0.733682
EGF	1.31946	1.31946	0.399946	2.28865	0.0347123
EGFR	-1.03649	0.964792	-0.0517095	24.8476	0.79149
EGR1	-4.87113	0.205291	-2.28426	0	0.00060274
EGR2	-1.03439	0.96675	-0.048785	24.8476	0.864115
EHHADH	1.37009	1.37009	0.454274	2.28865	0.027326
EIF2AK2	-1.16492	0.858426	-0.220234	18.8204	0.183392
EIF2B4	1.1292	1.1292	0.175297	12.385	0.2624
EIF4EBP1	-1.08175	0.924432	-0.113361	24.8476	0.665852
EIF5AL1	1.20121	1.20121	0.264492	15.188	0.39411
ELANE	1.10464	1.10464	0.143576	15.188	0.572378
ELK1	1.1822	1.1822	0.241469	12.385	0.284
ELMO1	1.09984	1.09984	0.137295	15.188	0.503984
ELOB	-1.28986	0.77528	-0.36721	15.4085	0.0552438
ENDOG	1.25418	1.25418	0.326743	15.188	0.367814
ENG	-1.18771	0.841958	-0.24818	24.3451	0.386241
ENO1	1.03333	1.03333	0.0473	15.188	0.829836
ENTPD1	-1.25267	0.798294	-0.325008	16.8114	0.144482
EOMES	1.5252	1.5252	0.608994	1.29115	0.0086411
EP300	-1.18224	0.845852	-0.241523	21.0416	0.254778
EPCAM	1.17969	1.17969	0.238405	15.188	0.382849
EPHA2	1.24612	1.24612	0.317447	7.20392	0.130811
EPM2AIP1	1.1333	1.1333	0.180527	12.385	0.325238
EPO	1.09357	1.09357	0.129049	15.188	0.543337
EPOR	1.14332	1.14332	0.193231	15.188	0.415452
ERBB2	-1.12982	0.885093	-0.176099	24.8476	0.413085
ERCC2	1.08066	1.08066	0.111917	15.188	0.563803
ERCC3	1.01185	1.01185	0.0169974	15.188	0.910811
ERCC6	1.46285	1.46285	0.548786	4.59911	0.0474247
ERG	-1.1797	0.847671	-0.238423	18.8204	0.197364
ERO1A	1.019	1.019	0.0271535	15.188	0.885227
ESR1	-1.08415	0.922385	-0.116559	24.8476	0.65057
ESR2	1.00611	1.00611	0.00878454	15.188	0.959962
ETS1	-1.66178	0.601763	-0.732733	1.29115	0.00465753
ETS2	-1.17849	0.848546	-0.236935	24.8476	0.429677
ETV1	1.01794	1.01794	0.0256506	15.188	0.900937
ETV4	1.44382	1.44382	0.529886	1.29115	0.00701918
ETV7	1.25583	1.25583	0.328639	7.20392	0.160378
EWSR1	-1.63165	0.612877	-0.706331	0	0.000750685
EXO1	1.20008	1.20008	0.263132	7.20392	0.163715
EYA1	1.19268	1.19268	0.254206	12.385	0.290219
EZH2	1.25625	1.25625	0.329125	7.20392	0.141178
F12	1.20811	1.20811	0.272755	12.385	0.222197
F13A1	-1.12998	0.884975	-0.176291	24.8476	0.400641
F2RL1	1.44162	1.44162	0.527694	2.28865	0.0187836
FAAP24	1.26633	1.26633	0.340656	7.20392	0.109277
FADD	1.02017	1.02017	0.028803	15.188	0.885978
FAM124B	1.46269	1.46269	0.548629	1.29115	0.00968767
FAM30A	1.37761	1.37761	0.462167	2.28865	0.0152
FANCA	1.0281	1.0281	0.0399838	15.188	0.849468
FANCB	1.11398	1.11398	0.15572	15.188	0.449814
FANCC	1.16539	1.16539	0.220819	12.385	0.325107
FANCE	1.57304	1.57304	0.653552	1.29115	0.00523288
FANCF	1.51352	1.51352	0.597908	2.28865	0.0144
FANCG	1.14358	1.14358	0.193556	15.188	0.408247
FANCL	1.00088	1.00088	0.00127379	15.188	0.994992
FAP	-1.75027	0.571341	-0.807577	1.29115	0.00638904
FAS	-1.14053	0.876784	-0.189707	21.969	0.304559
FASLG	1.29191	1.29191	0.369503	2.28865	0.0364548
FBP1	1.27503	1.27503	0.350527	7.20392	0.166422
FBXW7	1.13457	1.13457	0.182143	12.385	0.324778
FCAR	1.24808	1.24808	0.319712	4.59911	0.0843397
FCER1A	1.17291	1.17291	0.230089	12.385	0.293079
FCER1G	-1.26073	0.793191	-0.33426	17.775	0.169803
FCER2	1.52709	1.52709	0.610784	1.29115	0.00426301
FCGR1A	1.32198	1.32198	0.402702	4.59911	0.0656548
FCGR2A	1.14218	1.14218	0.191795	12.385	0.268597
FCGR2B	1.41885	1.41885	0.504718	4.59911	0.0396493
FCGR3A	1.28727	1.28727	0.364318	7.20392	0.18571
FCGR3B	1.07834	1.07834	0.108809	15.188	0.585266
FCGRT	-1.41446	0.706983	-0.500252	7.20392	0.0198356
FCN1	1.35299	1.35299	0.436147	4.59911	0.0480658
FCRL2	1.27867	1.27867	0.354644	4.59911	0.0839726
FEN1	1.23714	1.23714	0.307003	7.20392	0.155578
FEZ1	1.37393	1.37393	0.458307	1.29115	0.00704658
FGF1	1.28516	1.28516	0.361952	2.28865	0.0327945
FGF10	1.16367	1.16367	0.218684	12.385	0.274532
FGF11	1.33257	1.33257	0.414207	2.28865	0.0307452
FGF12	1.31835	1.31835	0.398732	4.59911	0.040011
FGF13	1.50626	1.50626	0.590973	2.28865	0.018126
FGF14	1.33419	1.33419	0.415963	2.28865	0.028011
FGF16	1.52285	1.52285	0.606776	1.29115	0.00441644
FGF17	1.50004	1.50004	0.585005	2.28865	0.0282411
FGF18	1.18771	1.18771	0.248185	12.385	0.340238
FGF19	1.26816	1.26816	0.342737	4.59911	0.0770575
FGF2	1.52061	1.52061	0.604653	1.29115	0.00367671
FGF20	1.27539	1.27539	0.350944	7.20392	0.128236
FGF21	1.05279	1.05279	0.0742224	15.188	0.771458
FGF22	1.13445	1.13445	0.181991	15.188	0.455616
FGF23	1.48661	1.48661	0.572026	2.28865	0.0137041
FGF3	1.338	1.338	0.420078	2.28865	0.0258521
FGF4	1.26751	1.26751	0.341997	2.28865	0.0284329
FGF5	1.13749	1.13749	0.185855	12.385	0.292877
FGF6	1.07718	1.07718	0.107258	15.188	0.520849
FGF7	-1.14328	0.874675	-0.193181	23.6196	0.354701
FGF8	1.09646	1.09646	0.132854	15.188	0.56063
FGF9	1.17104	1.17104	0.227785	12.385	0.350614
FGFR1	-1.71965	0.581515	-0.782111	0	0.00216986
FGFR2	1.27228	1.27228	0.347422	7.20392	0.151649
FGFR3	1.24187	1.24187	0.312509	7.20392	0.19697
FGFR4	1.35899	1.35899	0.442535	2.28865	0.0375397
FH	1.17853	1.17853	0.236985	7.20392	0.161534
FLG	1.46971	1.46971	0.555534	1.29115	0.00318356
FLNA	-2.47504	0.404033	-1.30745	0	0.000854795
FLNB	-1.38878	0.720057	-0.473818	7.20392	0.0201863
FLNC	1.11828	1.11828	0.161283	15.188	0.486192
FLT1	-1.09103	0.916566	-0.125689	24.8476	0.615145
FLT3	1.64885	1.64885	0.721464	0.53157	0.00174247
FLT3LG	-1.04328	0.958511	-0.0611331	24.8476	0.739923
FN1	-4.22273	0.236814	-2.07818	0.53157	0.00379178
FOLH1	1.58188	1.58188	0.661638	1.29115	0.00478904
FOLH1B	1.343	1.343	0.425455	2.28865	0.015063
FOS	-3.05644	0.327178	-1.61185	0.53157	0.0039726
FOSL1	1.22418	1.22418	0.29181	7.20392	0.177962
FOXA1	1.00416	1.00416	0.00599084	15.188	0.983638
FOXA2	1.38572	1.38572	0.470632	2.28865	0.0373041
FOXC1	1.23493	1.23493	0.304434	7.20392	0.118745
FOXJ1	1.38302	1.38302	0.467822	4.59911	0.0395836
FOXL2	1.30649	1.30649	0.385692	2.28865	0.0355452
FOXM1	1.01799	1.01799	0.0257263	15.188	0.920142
FOXO4	1.19843	1.19843	0.261144	7.20392	0.186115
FOXP3	1.28147	1.28147	0.357798	4.59911	0.0479068
FPR1	1.24064	1.24064	0.311081	4.59911	0.043989
FPR2	1.29908	1.29908	0.377496	2.28865	0.0242685
FPR3	1.13734	1.13734	0.185669	12.385	0.302362
FST	1.04407	1.04407	0.0622167	15.188	0.77269
FSTL3	-1.0229	0.977616	-0.03266	24.8476	0.863025
FUBP1	-1.39679	0.715928	-0.482114	2.28865	0.00969315
FUT4	-1.00785	0.992212	-0.01128	24.8476	0.957178
FUT5	1.79291	1.79291	0.8423	2.28865	0.015463
FUT7	1.24586	1.24586	0.31714	7.20392	0.160466
FUT8	-1.13933	0.877707	-0.188188	19.8883	0.232351
FYN	1.12575	1.12575	0.170889	15.188	0.454225
FZD1	-1.50788	0.663181	-0.592526	12.385	0.0276603
FZD10	1.25586	1.25586	0.328675	7.20392	0.134312
FZD2	1.18834	1.18834	0.248949	7.20392	0.209271
FZD3	-1.00746	0.992594	-0.0107238	24.8476	0.957238
FZD4	-1.12637	0.88781	-0.171677	24.8476	0.516537
FZD5	1.20115	1.20115	0.264415	7.20392	0.210504
FZD6	-1.28714	0.776919	-0.364164	17.775	0.145759
FZD7	-1.30832	0.764341	-0.387712	15.188	0.0421589
FZD8	1.29371	1.29371	0.371514	7.20392	0.124153
FZD9	1.26345	1.26345	0.337368	4.59911	0.0949644
G6PD	1.07914	1.07914	0.109876	15.188	0.498044
GABPA	-1.05245	0.950164	-0.0737514	24.8476	0.74206
GADD45A	-1.25676	0.795698	-0.329707	16.8114	0.115321
GADD45B	-1.90105	0.526024	-0.9268	1.29115	0.00596164
GADD45G	1.26022	1.26022	0.333679	4.59911	0.0927726
GADL1	1.25756	1.25756	0.330633	7.20392	0.108915
GAGE1	1.24422	1.24422	0.315245	7.20392	0.105458
GAS1	-2.18892	0.456847	-1.13022	0.53157	0.00315616
GATA1	1.61026	1.61026	0.687296	1.29115	0.00955616
GATA2	-1.31912	0.758082	-0.399573	15.4085	0.0647945
GATA3	-1.37572	0.726893	-0.460186	18.8204	0.19794
GBP1	-1.3074	0.764875	-0.386704	15.6856	0.0831014
GBP2	1.15837	1.15837	0.212096	12.385	0.298115
GBP4	1.30753	1.30753	0.386844	4.59911	0.0690192
GDF15	1.15562	1.15562	0.208673	12.385	0.299858
GDF6	1.41076	1.41076	0.496472	4.59911	0.0550466
GHR	1.11442	1.11442	0.156295	15.188	0.501008
GIMAP4	-1.0682	0.936154	-0.0951814	24.8476	0.622718
GIMAP6	1.22522	1.22522	0.293042	7.20392	0.142904
GLI1	1.03329	1.03329	0.0472509	15.188	0.784663
GLI3	-1.48179	0.674858	-0.567344	7.20392	0.0188438
GLS	-1.35433	0.738371	-0.437582	4.59911	0.0165096
GLUD1	1.48996	1.48996	0.575275	1.29115	0.00410959
GLUL	1.01079	1.01079	0.0154899	15.188	0.915562
GMIP	-1.07482	0.930385	-0.104101	24.8476	0.585792
GNA11	1.01136	1.01136	0.016301	15.188	0.935803
GNAQ	1.00017	1.00017	0.000251224	15.188	0.999403
GNAS	-2.09733	0.476797	-1.06855	0	0.00152877
GNG12	-1.34346	0.744346	-0.425955	12.385	0.0275014
GNG4	1.25131	1.25131	0.32344	7.20392	0.15571
GNG7	1.02751	1.02751	0.0391503	15.188	0.824466
GNGT1	1.07565	1.07565	0.105203	15.188	0.657408
GNLY	1.06641	1.06641	0.0927612	15.188	0.729847
GOT1	1.31046	1.31046	0.39007	4.59911	0.0785041
GOT2	1.40494	1.40494	0.490504	2.28865	0.015337
GPC4	1.03298	1.03298	0.0468138	15.188	0.824312
GPI	-1.30517	0.766182	-0.384242	15.4085	0.0659288
GPR160	1.22358	1.22358	0.291113	12.385	0.290942
GPSM3	1.12594	1.12594	0.171124	12.385	0.345145
GPT	1.07477	1.07477	0.104034	15.188	0.60674
GPX1	-1.1616	0.860885	-0.216107	22.8451	0.334564
GPX4	-1.39917	0.714712	-0.484566	12.385	0.0347233
GRB2	-1.29614	0.771521	-0.374222	12.385	0.0276658
GRB7	1.13857	1.13857	0.187223	15.188	0.38194
GRIA3	1.37112	1.37112	0.455356	2.28865	0.0270411
GRIN1	1.48541	1.48541	0.570865	1.29115	0.0100055
GRIN2A	1.31462	1.31462	0.394648	4.59911	0.0979014
GRIN2B	1.51915	1.51915	0.603261	0.53157	0.00189589
GSK3B	-1.25317	0.797975	-0.325584	15.9832	0.0886685
GTF2H3	1.36097	1.36097	0.44463	2.28865	0.0220877
GTF3C1	-1.08642	0.920455	-0.119581	24.8476	0.610203
GUSB	-1.05474	0.948104	-0.0768835	24.8476	0.635534
GZMA	1.13903	1.13903	0.187808	12.385	0.322296
GZMB	1.1795	1.1795	0.238179	12.385	0.245474
GZMH	1.59083	1.59083	0.669779	1.29115	0.00403836
GZMK	-1.03879	0.962661	-0.0549002	24.8476	0.807912
GZMM	1.39825	1.39825	0.483627	2.28865	0.0197863
H2AX	1.05226	1.05226	0.0734933	15.188	0.701195
H3-3A	-1.56605	0.638551	-0.647126	4.59911	0.0118356
H3-5	-2.10867	0.474233	-1.07633	0	0.000619178
H3C10	-1.03715	0.964182	-0.0526233	24.8476	0.841984
H3C2	-1.30442	0.766624	-0.383409	22.8451	0.336307
H3C8	1.17419	1.17419	0.231671	15.188	0.409518
HACD2	1.03899	1.03899	0.0551749	15.188	0.770597
HAMP	1.29466	1.29466	0.372575	12.385	0.310614
HAVCR2	1.15028	1.15028	0.201983	7.20392	0.152784
HCK	1.30464	1.30464	0.383656	4.59911	0.039589
HDAC1	-1.20058	0.832932	-0.263729	19.8883	0.229249
HDAC10	1.11899	1.11899	0.1622	12.385	0.302049
HDAC11	1.16187	1.16187	0.216453	12.385	0.323485
HDAC2	-1.16236	0.860315	-0.217063	19.8883	0.230416
HDAC3	1.00994	1.00994	0.014268	15.188	0.939211
HDAC4	-1.06647	0.937671	-0.0928456	24.8476	0.686904
HDAC5	1.14786	1.14786	0.198949	15.188	0.445764
HDAC6	-1.04488	0.957047	-0.0633384	24.8476	0.736153
HDC	1.00772	1.00772	0.0110918	15.188	0.96703
HELLS	1.03361	1.03361	0.0476973	15.188	0.832559
HERC6	1.26336	1.26336	0.337265	7.20392	0.161792
HES1	1.11476	1.11476	0.156734	15.188	0.470964
HES5	1.52897	1.52897	0.61256	2.28865	0.0214411
HEY1	1.30079	1.30079	0.379392	2.28865	0.0328877
HGF	1.23889	1.23889	0.309044	7.20392	0.200132
HHEX	1.08226	1.08226	0.114043	15.188	0.470258
HHIP	1.40648	1.40648	0.492093	2.28865	0.0390466
HIF1A	-1.147	0.871842	-0.197861	24.8476	0.458723
HK1	1.13885	1.13885	0.187583	12.385	0.294586
HK2	1.7365	1.7365	0.796184	0.53157	0.0026137
HLA-A	1.04872	1.04872	0.0686339	15.188	0.810312
HLA-B	-1.18696	0.842486	-0.247275	24.8476	0.484077
HLA-C	-1.32141	0.756769	-0.402076	17.775	0.180427
HLA-DMA	-1.26309	0.791707	-0.336962	16.8114	0.128016
HLA-DMB	-1.17695	0.849655	-0.235051	21.969	0.316904
HLA-DOA	-1.03191	0.969073	-0.0453222	24.8476	0.833605
HLA-DOB	1.3903	1.3903	0.475394	4.59911	0.0555233
HLA-DPA1	-1.1883	0.84154	-0.248896	21.0416	0.271118
HLA-DPB1	1.41806	1.41806	0.503921	2.28865	0.0187233
HLA-DQA1	1.06024	1.06024	0.0843885	15.188	0.732268
HLA-DQA2	1.08953	1.08953	0.123704	15.188	0.629874
HLA-DQB1	-1.49539	0.668721	-0.580524	2.28865	0.00900822
HLA-DRA	-1.9737	0.506664	-0.9809	0.53157	0.0039726
HLA-DRB3	-1.02126	0.979187	-0.0303432	24.8476	0.91743
HLA-DRB4	1.0049	1.0049	0.00705273	15.188	0.984532
HLA-DRB5	1.40836	1.40836	0.49402	7.20392	0.121134
HLA-E	-1.5528	0.643998	-0.634872	7.20392	0.020926
HLA-F	-1.33762	0.747598	-0.419666	15.6856	0.0749096
HLA-G	1.14154	1.14154	0.190987	12.385	0.298625
HMGA1	1.17946	1.17946	0.238124	12.385	0.240236
HMGA2	1.28713	1.28713	0.364162	7.20392	0.114137
HMGB1	-1.05982	0.943558	-0.0838172	24.8476	0.604252
HMGN5	1.54094	1.54094	0.623808	0.53157	0.0012
HNF1A	1.00522	1.00522	0.00751168	15.188	0.982115
HOXA10	1.01928	1.01928	0.0275573	15.188	0.901096
HOXA11	1.22194	1.22194	0.289171	7.20392	0.140696
HOXA9	1.41822	1.41822	0.50408	2.28865	0.0253096
HPGD	1.01381	1.01381	0.0197877	15.188	0.899425
HPRT1	1.55389	1.55389	0.635884	2.28865	0.0276986
HRAS	1.06726	1.06726	0.0939142	15.188	0.784816
HSD11B1	1.41438	1.41438	0.500173	2.28865	0.0279014
HSD17B8	-1.13247	0.883024	-0.179475	23.6196	0.36297
HSP90B1	-2.12582	0.470406	-1.08802	0	0.00175342
HSPA1A	-1.00881	0.991265	-0.0126572	24.8476	0.96229
HSPA2	1.78582	1.78582	0.836583	1.29115	0.00416986
HSPA6	1.08563	1.08563	0.118538	15.188	0.663134
HSPB1	1.04422	1.04422	0.0624252	15.188	0.650663
IBSP	1.26772	1.26772	0.342231	4.59911	0.0683836
ICAM1	1.19014	1.19014	0.251137	7.20392	0.211375
ICAM2	-1.06696	0.937238	-0.093512	24.8476	0.605003
ICAM3	-1.07677	0.928703	-0.106711	24.8476	0.48617
ICAM4	1.23646	1.23646	0.306214	7.20392	0.208762
ICAM5	1.02771	1.02771	0.0394365	15.188	0.877945
ICOS	1.4008	1.4008	0.486246	2.28865	0.0363178
ICOSLG	1.17915	1.17915	0.237742	7.20392	0.146049
ID1	1.16898	1.16898	0.225249	12.385	0.288411
ID2	-1.05902	0.944272	-0.0827254	24.8476	0.630142
ID4	-1.04414	0.957725	-0.0623167	24.8476	0.704696
IDH1	1.0624	1.0624	0.0873249	15.188	0.641123
IDH2	-1.16655	0.85723	-0.222247	24.3451	0.391781
IDO1	1.436	1.436	0.522053	2.28865	0.0302356
IER3	-1.07321	0.931787	-0.101928	24.8476	0.717984
IFI16	-1.71077	0.584532	-0.774646	12.385	0.0330192
IFI27	-1.79306	0.557706	-0.842422	15.188	0.0393973
IFI35	-1.10444	0.905434	-0.143318	24.8476	0.454186
IFI6	-1.05408	0.948692	-0.0759886	24.8476	0.856175
IFIH1	1.17534	1.17534	0.23308	12.385	0.320044
IFIT1	1.21742	1.21742	0.283826	7.20392	0.122592
IFIT2	1.05407	1.05407	0.0759747	15.188	0.765825
IFIT3	-1.32611	0.754087	-0.407197	16.8114	0.126066
IFITM1	-1.32449	0.75501	-0.405432	18.8204	0.210268
IFITM2	-1.47494	0.677994	-0.560655	7.20392	0.0238466
IFNA1	1.42573	1.42573	0.511698	4.59911	0.0779123
IFNA17	1.5805	1.5805	0.660385	1.29115	0.00686575
IFNA2	1.43978	1.43978	0.525846	12.385	0.302164
IFNA7	1.5426	1.5426	0.625368	2.28865	0.028926
IFNA8	1.40095	1.40095	0.486402	4.59911	0.0643123
IFNAR1	-1.16718	0.856767	-0.223026	21.969	0.306279
IFNAR2	-1.10896	0.901747	-0.149206	24.8476	0.427901
IFNB1	1.20286	1.20286	0.26647	7.20392	0.205879
IFNG	1.33927	1.33927	0.421447	4.59911	0.0709589
IFNGR1	-1.86366	0.536578	-0.898141	0	0.000761644
IFNGR2	-1.38439	0.722338	-0.469254	7.20392	0.0168822
IFNL1	1.36022	1.36022	0.443839	2.28865	0.0338301
IFNL2	1.1012	1.1012	0.139074	15.188	0.691266
IGF1	-1.01951	0.980866	-0.0278727	24.8476	0.895551
IGF1R	-1.2289	0.813735	-0.297369	17.775	0.147858
IGF2R	-1.45593	0.686847	-0.541939	4.59911	0.0154904
IGFBP3	-1.07783	0.927787	-0.108135	24.8476	0.772164
IGLL1	2.07185	2.07185	1.05092	1.29115	0.00586301
IHH	1.46141	1.46141	0.54736	1.29115	0.00450959
IKBKB	-1.35034	0.740556	-0.43332	12.385	0.028663
IKBKE	1.30372	1.30372	0.382637	4.59911	0.0569041
IKBKG	1.41597	1.41597	0.50179	2.28865	0.023863
IL10	1.46784	1.46784	0.553699	0.53157	0.00164932
IL10RA	1.14226	1.14226	0.191897	15.188	0.520142
IL11	1.31405	1.31405	0.394021	4.59911	0.0639781
IL11RA	1.18158	1.18158	0.240719	7.20392	0.197112
IL12A	1.64049	1.64049	0.714129	1.29115	0.00437808
IL12B	1.2762	1.2762	0.351857	12.385	0.24389
IL12RB1	1.07765	1.07765	0.107887	15.188	0.668734
IL12RB2	1.05566	1.05566	0.0781498	15.188	0.656151
IL13	1.61152	1.61152	0.688426	1.29115	0.00724384
IL13RA1	-1.37522	0.727157	-0.45966	7.20392	0.0187836
IL13RA2	1.49769	1.49769	0.582735	2.28865	0.0241808
IL15	1.63614	1.63614	0.7103	1.29115	0.00668493
IL15RA	1.15046	1.15046	0.202217	7.20392	0.181036
IL16	1.22117	1.22117	0.288265	7.20392	0.168477
IL17A	1.38313	1.38313	0.467938	1.29115	0.0070137
IL17B	1.12947	1.12947	0.17565	12.385	0.312515
IL17F	1.70166	1.70166	0.766941	0.53157	0.0029863
IL17RA	-1.13503	0.881033	-0.182732	19.8883	0.253447
IL17RB	1.42786	1.42786	0.513852	4.59911	0.0405753
IL18	1.36024	1.36024	0.44386	1.29115	0.0100767
IL18R1	-1.01941	0.980963	-0.0277296	24.8476	0.870236
IL18RAP	1.14733	1.14733	0.198284	12.385	0.260696
IL19	1.35319	1.35319	0.43636	2.28865	0.0212164
IL1A	1.44447	1.44447	0.530543	2.28865	0.0160658
IL1B	1.2029	1.2029	0.266511	4.59911	0.0767068
IL1R1	-1.75828	0.568736	-0.814168	0	0.000717808
IL1R2	1.33408	1.33408	0.415848	4.59911	0.059874
IL1RAP	1.11343	1.11343	0.155015	12.385	0.331693
IL1RAPL2	1.39808	1.39808	0.483445	2.28865	0.023326
IL1RL1	-1.07372	0.931341	-0.102619	24.8476	0.680247
IL1RL2	1.20847	1.20847	0.273186	4.59911	0.0721699
IL1RN	1.67476	1.67476	0.743956	0.53157	0.00153973
IL2	1.41496	1.41496	0.500759	2.28865	0.0219562
IL20RA	1.16591	1.16591	0.22146	7.20392	0.17783
IL20RB	1.35389	1.35389	0.437106	4.59911	0.100745
IL21	1.11648	1.11648	0.158963	15.188	0.450614
IL21R	-1.02406	0.976503	-0.034303	24.8476	0.828416
IL22	1.26958	1.26958	0.344346	7.20392	0.108258
IL22RA1	1.38619	1.38619	0.471127	2.28865	0.0267726
IL22RA2	1.60965	1.60965	0.686744	1.29115	0.00453699
IL23A	1.13199	1.13199	0.17886	15.188	0.397118
IL23R	1.34858	1.34858	0.431438	1.29115	0.00717808
IL24	1.25716	1.25716	0.330165	7.20392	0.107008
IL25	1.48618	1.48618	0.571611	2.28865	0.0189644
IL26	1.24734	1.24734	0.31885	7.20392	0.109118
IL27	1.59916	1.59916	0.67731	4.59911	0.0455178
IL2RA	1.24869	1.24869	0.320413	7.20392	0.152384
IL2RB	1.22254	1.22254	0.289888	12.385	0.344712
IL2RG	1.0851	1.0851	0.11783	15.188	0.542121
IL3	1.26995	1.26995	0.344775	4.59911	0.0580438
IL32	1.02213	1.02213	0.0315834	15.188	0.88491
IL33	1.21656	1.21656	0.28281	7.20392	0.157249
IL34	1.43895	1.43895	0.525017	2.28865	0.038811
IL3RA	1.01024	1.01024	0.0147008	15.188	0.946915
IL4	2.42303	2.42303	1.27681	1.29115	0.0037589
IL4R	1.05725	1.05725	0.0803111	15.188	0.679003
IL5	1.38437	1.38437	0.469229	2.28865	0.0313096
IL5RA	1.24359	1.24359	0.31451	4.59911	0.0967123
IL6	1.10503	1.10503	0.144081	15.188	0.502723
IL6R	1.3275	1.3275	0.408709	4.59911	0.0580877
IL6ST	-1.55127	0.644633	-0.63345	1.29115	0.0049863
IL7	1.33903	1.33903	0.421186	7.20392	0.120663
IL7R	1.17033	1.17033	0.22692	15.188	0.435304
IL9	1.45376	1.45376	0.539785	1.29115	0.0105041
ILF3	-1.95883	0.510509	-0.969992	0	0.0008
INHBA	-1.29625	0.771456	-0.374345	17.775	0.165058
INHBB	1.15935	1.15935	0.21332	15.188	0.447386
INPP5D	-1.01956	0.980814	-0.0279487	24.8476	0.892948
IRAK1	1.23381	1.23381	0.303115	7.20392	0.147737
IRAK2	1.28434	1.28434	0.361032	4.59911	0.0632986
IRAK3	1.12441	1.12441	0.169167	12.385	0.334011
IRAK4	1.29094	1.29094	0.368423	4.59911	0.0815671
IRF1	1.40812	1.40812	0.49377	1.29115	0.011337
IRF2	1.16024	1.16024	0.214428	7.20392	0.211868
IRF3	-1.16632	0.857401	-0.221958	17.775	0.150729
IRF4	1.13737	1.13737	0.185704	15.188	0.377627
IRF5	1.56612	1.56612	0.647195	7.20392	0.133512
IRF7	1.15196	1.15196	0.204087	15.188	0.520153
IRF8	-1.06647	0.93767	-0.0928479	24.8476	0.782449
IRF9	-1.14952	0.869931	-0.201027	21.969	0.294652
IRGM	1.60991	1.60991	0.68698	1.29115	0.00477808
IRS1	-1.08361	0.922837	-0.115852	24.8476	0.507025
ISG15	1.60608	1.60608	0.683539	12.385	0.28497
ISG20	1.27338	1.27338	0.348657	7.20392	0.147173
ITCH	-1.08762	0.919439	-0.121175	24.8476	0.494751
ITGA1	1.02309	1.02309	0.0329275	15.188	0.896066
ITGA2	1.19109	1.19109	0.252286	7.20392	0.205058
ITGA2B	1.55038	1.55038	0.632618	1.29115	0.00560548
ITGA3	-1.0542	0.948584	-0.0761523	24.8476	0.685715
ITGA4	1.39225	1.39225	0.477417	1.29115	0.00669589
ITGA5	-1.39903	0.714781	-0.484426	15.4085	0.0569918
ITGA6	-1.15396	0.86658	-0.206596	19.8883	0.24171
ITGA7	1.06265	1.06265	0.0876622	15.188	0.654049
ITGA8	1.19298	1.19298	0.254569	7.20392	0.126822
ITGA9	-1.11444	0.89731	-0.156321	24.8476	0.406197
ITGAE	1.0404	1.0404	0.0571371	15.188	0.743014
ITGAL	1.28746	1.28746	0.364527	2.28865	0.0322466
ITGAM	1.23907	1.23907	0.309257	4.59911	0.087463
ITGAV	-1.66351	0.601139	-0.73423	4.59911	0.0129205
ITGAX	1.17843	1.17843	0.236871	7.20392	0.196351
ITGB1	-1.60037	0.624856	-0.678405	12.385	0.0314027
ITGB2	-1.04702	0.955088	-0.0662941	24.8476	0.768044
ITGB3	1.20711	1.20711	0.271561	7.20392	0.19634
ITGB4	-1.08748	0.919561	-0.120983	24.8476	0.447266
ITGB6	1.38324	1.38324	0.468048	4.59911	0.0491342
ITGB7	1.19578	1.19578	0.257951	7.20392	0.1944
ITGB8	1.12325	1.12325	0.167675	15.188	0.428488
ITK	1.62518	1.62518	0.700597	1.29115	0.00936986
ITPK1	-1.32431	0.755108	-0.405245	18.8204	0.212658
JADE1	1.47989	1.47989	0.565491	1.29115	0.0117425
JAG1	-1.18046	0.84713	-0.239345	19.8883	0.242049
JAG2	-1.0726	0.932315	-0.101111	24.8476	0.630679
JAK1	-1.29697	0.771026	-0.375148	15.9832	0.0918795
JAK2	1.03491	1.03491	0.0495066	15.188	0.821058
JAK3	-1.13877	0.878141	-0.187475	24.3451	0.389332
JAM3	-1.1085	0.902124	-0.148603	24.8476	0.452099
JAML	1.26263	1.26263	0.336432	7.20392	0.11817
JUN	-3.679	0.271813	-1.87932	0	0.000580822
JUNB	-1.75633	0.56937	-0.812561	15.4085	0.0509534
JUP	1.00267	1.00267	0.00384007	15.188	0.98823
KAT2B	1.43481	1.43481	0.520865	4.59911	0.0628438
KBTBD8	1.21953	1.21953	0.286324	4.59911	0.0704822
KDM5C	-1.22515	0.816227	-0.292957	18.8204	0.210904
KDM6A	-1.35288	0.739165	-0.436032	15.4085	0.0617041
KDR	-1.04278	0.958978	-0.0604311	24.8476	0.75177
KEAP1	1.16708	1.16708	0.222909	7.20392	0.171781
KIF2C	1.04207	1.04207	0.0594559	15.188	0.77777
KIR2DL1	1.42924	1.42924	0.51525	0.53157	0.00216986
KIR2DS2	1.7667	1.7667	0.821055	0.53157	0.00151233
KIR2DS3	1.53253	1.53253	0.615916	1.29115	0.0113315
KIR3DL2	2.23994	2.23994	1.16346	1.29115	0.00610411
KIT	-1.09437	0.913767	-0.130102	24.8476	0.589737
KITLG	1.20589	1.20589	0.270093	12.385	0.236186
KLF4	-1.02064	0.97978	-0.0294698	24.8476	0.891321
KLRB1	1.23265	1.23265	0.301758	7.20392	0.178838
KLRC1	1.45089	1.45089	0.536938	2.28865	0.0218301
KLRC2	1.48174	1.48174	0.567297	2.28865	0.0370904
KLRD1	1.45642	1.45642	0.542424	2.28865	0.0141315
KLRF1	1.15046	1.15046	0.202205	12.385	0.313825
KLRG1	1.14581	1.14581	0.196367	15.188	0.402734
KLRK1	1.17325	1.17325	0.230512	15.188	0.378932
KMT2C	-1.0194	0.980966	-0.0277242	24.8476	0.894827
KMT2D	-1.21847	0.820703	-0.285068	16.8114	0.119622
KRAS	1.16059	1.16059	0.214862	12.385	0.223392
KRT1	1.24824	1.24824	0.319894	7.20392	0.160674
KRT10	-1.02076	0.979658	-0.0296503	24.8476	0.862778
KRT14	1.19438	1.19438	0.256264	7.20392	0.198153
KRT17	1.58607	1.58607	0.66546	4.59911	0.0497808
KRT18	1.39987	1.39987	0.485294	7.20392	0.10697
KRT19	1.30834	1.30834	0.387735	7.20392	0.144696
KRT5	-1.21766	0.821248	-0.284111	17.775	0.151107
KRT6A/B/C	1.0728	1.0728	0.101376	15.188	0.583452
KRT6B	1.40094	1.40094	0.486395	2.28865	0.023326
KRT7	1.17995	1.17995	0.238721	12.385	0.252175
KYAT1	1.20483	1.20483	0.268826	12.385	0.235973
L1CAM	1.04453	1.04453	0.0628578	15.188	0.721923
LAG3	1.50074	1.50074	0.585675	1.29115	0.00312877
LAIR1	1.04901	1.04901	0.0690304	15.188	0.759512
LAIR2	-1.05582	0.947135	-0.0783588	24.8476	0.725288
LAMA1	1.10399	1.10399	0.14273	15.188	0.407666
LAMA3	1.20829	1.20829	0.272968	12.385	0.235332
LAMA5	-1.28127	0.780474	-0.357577	18.8204	0.212548
LAMB3	1.52584	1.52584	0.609602	1.29115	0.00471781
LAMB4	1.10347	1.10347	0.142046	15.188	0.526866
LAMC2	1.21545	1.21545	0.281489	12.385	0.280071
LAMC3	1.70401	1.70401	0.768934	1.29115	0.00301918
LAMP1	-1.6635	0.60114	-0.734226	0	0.00110137
LAMP2	1.42126	1.42126	0.507175	1.29115	0.010937
LAMP3	1.56891	1.56891	0.649762	0.53157	0.00119452
LAT	1.16349	1.16349	0.218462	12.385	0.219655
LBP	1.36018	1.36018	0.443802	4.59911	0.0733808
LCK	1.49537	1.49537	0.580503	2.28865	0.0134247
LCN2	1.53615	1.53615	0.619315	1.29115	0.00879452
LCOR	-1.12824	0.886337	-0.174073	24.8476	0.406537
LCP1	1.09043	1.09043	0.124895	15.188	0.653277
LDHA	1.39363	1.39363	0.478846	2.28865	0.0234137
LDHB	-1.30189	0.768115	-0.380606	15.9832	0.093874
LEF1	-1.57094	0.63656	-0.651632	0	0.00168219
LEFTY1	1.10742	1.10742	0.147198	15.188	0.510586
LEFTY2	1.06596	1.06596	0.0921569	15.188	0.662658
LEP	1.58978	1.58978	0.668831	1.29115	0.00326027
LEPR	-1.20214	0.831852	-0.265601	21.0416	0.261786
LFNG	-1.02174	0.978724	-0.0310253	24.8476	0.853644
LGALS3	-2.59444	0.385439	-1.37542	0	0.000547945
LGALS9	1.38688	1.38688	0.471842	12.385	0.246608
LGR5	1.15659	1.15659	0.209876	12.385	0.300784
LIF	1.27984	1.27984	0.355962	7.20392	0.119956
LIFR	1.22512	1.22512	0.29292	12.385	0.256937
LIG4	1.44467	1.44467	0.530743	4.59911	0.0400493
LILRA1	1.29067	1.29067	0.368116	4.59911	0.0800767
LILRA3	1.64074	1.64074	0.714348	2.28865	0.0392055
LILRA4	1.7135	1.7135	0.776944	2.28865	0.0350411
LILRA5	1.63377	1.63377	0.708206	2.28865	0.0391507
LILRB1	1.13571	1.13571	0.183598	15.188	0.362942
LILRB2	1.8638	1.8638	0.898249	0.53157	0.00186849
LILRB3	1.72055	1.72055	0.782867	4.59911	0.051589
LILRB4	1.17165	1.17165	0.228539	12.385	0.320663
LOXL2	-1.38578	0.721615	-0.470699	17.775	0.157737
LRP1	-3.13913	0.318559	-1.65037	0	0.000580822
LRP2	1.30017	1.30017	0.378706	7.20392	0.11326
LRP5	-1.10797	0.902554	-0.147914	24.8476	0.581068
LRP6	-1.09796	0.910777	-0.134831	24.8476	0.410773
LRRC32	1.1114	1.1114	0.152382	15.188	0.522964
LRRN3	1.47338	1.47338	0.559127	2.28865	0.0179781
LTA	1.40081	1.40081	0.486257	2.28865	0.0366685
LTB	1.5435	1.5435	0.626206	2.28865	0.0260877
LTBP1	1.33227	1.33227	0.413882	4.59911	0.0933699
LTBR	1.22309	1.22309	0.290534	12.385	0.277085
LTF	1.1175	1.1175	0.160277	15.188	0.4408
LTK	1.29312	1.29312	0.370858	4.59911	0.0406849
LY6E	-1.51275	0.661046	-0.597178	15.9832	0.0862849
LY86	1.29675	1.29675	0.374898	4.59911	0.0662137
LY9	1.18928	1.18928	0.250093	12.385	0.29531
LY96	-1.00982	0.990274	-0.0141005	24.8476	0.956367
LYN	1.2843	1.2843	0.360983	7.20392	0.110274
LYZ	-1.25013	0.79992	-0.322073	24.8476	0.458723
MAD2L2	1.23803	1.23803	0.308044	7.20392	0.136899
MAF	1.09954	1.09954	0.136898	15.188	0.387019
MAGEA1	1.32613	1.32613	0.407225	4.59911	0.0761151
MAGEA12	1.3851	1.3851	0.469993	7.20392	0.200723
MAGEA3	1.2168	1.2168	0.283088	7.20392	0.173534
MAGEA4	1.11764	1.11764	0.160456	15.188	0.364564
MAGEB2	1.36451	1.36451	0.44838	4.59911	0.0668219
MAGEC1	1.14865	1.14865	0.199942	15.188	0.477677
MAGEC2	1.17356	1.17356	0.230892	12.385	0.23983
MAML2	-1.1462	0.872446	-0.196863	24.8476	0.403216
MAP2K1	1.13613	1.13613	0.184122	12.385	0.305474
MAP2K2	-1.10728	0.903116	-0.147016	24.8476	0.469227
MAP2K4	1.2652	1.2652	0.339371	7.20392	0.11069
MAP2K6	1.02669	1.02669	0.0380007	15.188	0.85583
MAP3K1	-1.16308	0.859783	-0.217955	21.0416	0.273819
MAP3K12	-1.09614	0.912291	-0.132434	24.8476	0.51154
MAP3K13	1.14262	1.14262	0.192343	12.385	0.300334
MAP3K14	1.12809	1.12809	0.173881	15.188	0.438362
MAP3K20	-1.05368	0.949056	-0.0754343	24.8476	0.709622
MAP3K5	-1.1578	0.863709	-0.211383	21.969	0.309595
MAP3K7	-1.16235	0.860324	-0.217049	21.0416	0.272647
MAP3K8	1.07867	1.07867	0.109253	15.188	0.607458
MAP4K2	1.15657	1.15657	0.209854	7.20392	0.201375
MAPK1	-1.15148	0.868447	-0.203491	21.0416	0.256501
MAPK10	1.40669	1.40669	0.492306	4.59911	0.0844493
MAPK11	1.18467	1.18467	0.244479	7.20392	0.207633
MAPK12	1.2939	1.2939	0.371721	4.59911	0.0531397
MAPK14	-1.0482	0.954019	-0.0679108	24.8476	0.775858
MAPK3	-1.45975	0.685049	-0.545721	4.59911	0.0136603
MAPK8	-1.33699	0.747949	-0.418987	15.4085	0.0562959
MAPK8IP1	1.64656	1.64656	0.719452	2.28865	0.0151945
MAPK8IP2	1.27512	1.27512	0.350636	4.59911	0.103025
MAPK9	-1.01121	0.988913	-0.016085	24.8476	0.944395
MAPKAPK2	-1.24377	0.804008	-0.314718	15.4085	0.0584274
MAPT	1.31846	1.31846	0.398857	4.59911	0.0797096
MARCO	1.7419	1.7419	0.80066	0	0.000624658
MASP1	1.46494	1.46494	0.550846	1.29115	0.00312877
MASP2	1.12645	1.12645	0.171781	15.188	0.408964
MAVS	-1.23972	0.806633	-0.310016	15.9832	0.0923342
MBL2	1.27442	1.27442	0.349841	7.20392	0.137523
MBNL1	-1.34748	0.742126	-0.430265	15.188	0.0484
MBNL3	1.0607	1.0607	0.0850168	15.188	0.647266
MCAM	-1.1742	0.851644	-0.231677	24.8476	0.55726
MCAT	1.23772	1.23772	0.30768	7.20392	0.189386
MCL1	-2.15	0.465116	-1.10434	0	0.000761644
MCM2	1.16178	1.16178	0.216335	7.20392	0.208093
MCM4	-1.03743	0.963917	-0.0530196	24.8476	0.800734
MCM5	1.08818	1.08818	0.121913	15.188	0.521068
MCM7	-1.08307	0.923301	-0.115128	24.8476	0.571496
MDC1	-1.12552	0.88848	-0.170589	22.8451	0.329118
MDM2	-1.4994	0.666932	-0.584389	7.20392	0.0228384
MDM4	-1.2849	0.77827	-0.361657	15.188	0.0380438
ME2	-1.12149	0.891668	-0.165421	23.6196	0.34303
MECOM	-1.12763	0.886812	-0.1733	24.8476	0.457551
MED12	-1.01247	0.987681	-0.0178826	24.8476	0.9304
MEF2C	1.15216	1.15216	0.204347	15.188	0.459578
MEFV	1.23941	1.23941	0.309655	12.385	0.285934
MELK	1.15946	1.15946	0.213455	7.20392	0.169518
MEN1	1.20585	1.20585	0.270055	12.385	0.275677
MERTK	1.19014	1.19014	0.251125	12.385	0.254805
MET	1.16602	1.16602	0.221591	12.385	0.304712
MFGE8	-1.34107	0.745671	-0.42339	17.775	0.171562
MFNG	1.09675	1.09675	0.133237	15.188	0.546077
MGMT	1.29079	1.29079	0.368257	2.28865	0.0303178
MIA	1.11814	1.11814	0.161096	15.188	0.470323
MIB1	-1.09146	0.916201	-0.126264	24.8476	0.598521
MICA	1.09075	1.09075	0.125321	15.188	0.652252
MICB	1.42485	1.42485	0.510806	4.59911	0.0615836
MIF	-1.02151	0.978946	-0.0306988	24.8476	0.884548
MKI67	1.26913	1.26913	0.343842	4.59911	0.0718192
MLANA	1.49193	1.49193	0.577175	2.28865	0.0183123
MLF1	1.11079	1.11079	0.151589	15.188	0.390049
MLH1	-1.11541	0.896529	-0.157578	22.8451	0.338696
MLLT3	1.22189	1.22189	0.289116	7.20392	0.175189
MLPH	-1.12499	0.888896	-0.169913	24.8476	0.489348
MME	-1.23901	0.807099	-0.309183	17.775	0.145852
MMP1	1.15167	1.15167	0.203723	12.385	0.264482
MMP11	-2.32026	0.430987	-1.21428	12.385	0.0359452
MMP3	1.3619	1.3619	0.445623	4.59911	0.0651726
MMP7	1.08012	1.08012	0.111191	15.188	0.61046
MMP9	1.20992	1.20992	0.274906	12.385	0.216641
MMRN2	-1.06831	0.93606	-0.0953272	24.8476	0.672466
MNAT1	-1.13116	0.884048	-0.177804	22.8451	0.327403
MNX1	1.19805	1.19805	0.260683	12.385	0.35063
MPL	1.22683	1.22683	0.294932	7.20392	0.215364
MPO	1.26852	1.26852	0.343147	4.59911	0.0962575
MPPED1	1.45047	1.45047	0.536517	1.29115	0.0044
MR1	1.25206	1.25206	0.324309	2.28865	0.0352329
MRC1	1.37861	1.37861	0.463213	4.59911	0.0644548
MRE11	1.02608	1.02608	0.0371389	15.188	0.82983
MRM2	1.00407	1.00407	0.00586549	15.188	0.973923
MRPL19	1.06195	1.06195	0.086719	15.188	0.641025
MS4A1	1.20456	1.20456	0.268504	12.385	0.253468
MS4A2	1.10984	1.10984	0.150358	15.188	0.450384
MS4A4A	1.11995	1.11995	0.16343	12.385	0.303704
MS4A6A	-1.16293	0.859896	-0.217766	19.8883	0.216301
MSH2	-1.03466	0.966501	-0.0491574	24.8476	0.746559
MSH6	-1.03596	0.965286	-0.0509715	24.8476	0.697052
MSR1	1.1532	1.1532	0.205646	15.188	0.448367
MSRB2	1.13994	1.13994	0.188955	12.385	0.27331
MST1R	1.23649	1.23649	0.306251	7.20392	0.205507
MTF1	1.03564	1.03564	0.0505176	15.188	0.728942
MTF2	1.0195	1.0195	0.0278676	15.188	0.881014
MTOR	-1.11416	0.89754	-0.155951	24.8476	0.408668
MUC1	1.44996	1.44996	0.536015	4.59911	0.0778356
MUC4	1.37	1.37	0.454176	2.28865	0.0164219
MUTYH	1.19152	1.19152	0.252805	7.20392	0.154921
MX1	1.08051	1.08051	0.111708	15.188	0.799348
MXI1	-1.003	0.997011	-0.00431905	24.8476	0.973956
MYB	1.07321	1.07321	0.101939	15.188	0.543184
MYBL2	1.41536	1.41536	0.501169	4.59911	0.071737
MYC	-1.76482	0.566631	-0.819518	0.53157	0.00326027
MYCN	1.25625	1.25625	0.329125	7.20392	0.151934
MYCT1	1.11476	1.11476	0.156728	15.188	0.397655
MYD88	-1.00126	0.998737	-0.00182375	24.8476	0.993759
NAALAD2	1.32668	1.32668	0.407822	4.59911	0.0717425
NANOG	1.33528	1.33528	0.417146	4.59911	0.0447836
NASP	-1.22697	0.815017	-0.295097	17.775	0.174641
NAT1	1.12013	1.12013	0.163667	15.188	0.450729
NAT8L	1.46335	1.46335	0.549276	1.29115	0.00689863
NBN	-1.10327	0.906394	-0.141789	24.8476	0.422301
NCAM1	1.59144	1.59144	0.670332	0	0.000712329
NCF4	1.1876	1.1876	0.248051	12.385	0.221868
NCOR1	-1.39815	0.715232	-0.483516	1.29115	0.0060274
NCR1	1.56697	1.56697	0.647975	2.28865	0.0317479
NDC1	1.28247	1.28247	0.358927	4.59911	0.0808219
NDC80	1.38694	1.38694	0.471907	2.28865	0.0131671
NDUFA1	-1.25842	0.794645	-0.331618	15.188	0.0478356
NDUFA11	-1.47724	0.676936	-0.562908	2.28865	0.00797808
NDUFA12	-1.03728	0.964056	-0.0528117	24.8476	0.827978
NDUFA13	-1.25979	0.793783	-0.333183	15.9832	0.103704
NDUFA2	-1.18236	0.845765	-0.241671	16.8114	0.143693
NDUFA3	-1.51905	0.658308	-0.603166	4.59911	0.0138192
NDUFA4L2	1.15021	1.15021	0.201897	12.385	0.33057
NDUFA6	-1.04205	0.959647	-0.0594241	24.8476	0.715967
NDUFA7	-1.22224	0.818167	-0.289533	15.4085	0.0646356
NDUFB1	-1.12346	0.890106	-0.167951	24.1119	0.370838
NDUFB10	-1.04388	0.957968	-0.0619499	24.8476	0.753288
NDUFB11	-1.02088	0.979547	-0.0298131	24.8476	0.884022
NDUFB4	-1.3888	0.720046	-0.473839	4.59911	0.0141863
NDUFB7	-1.08125	0.924855	-0.112702	24.8476	0.474652
NDUFB8	-1.18727	0.842271	-0.247643	17.775	0.151263
NDUFS7	1.04573	1.04573	0.0645096	15.188	0.700422
NDUFS8	-1.29561	0.771838	-0.37363	15.188	0.0457096
NECTIN1	1.13076	1.13076	0.177291	12.385	0.275348
NECTIN2	1.15268	1.15268	0.204988	12.385	0.238104
NEFL	1.19621	1.19621	0.258468	7.20392	0.131945
NegProbe	1.27218	1.27218	0.347307	4.59911	0.0638082
NEIL1	1.14988	1.14988	0.201488	15.188	0.449786
NF1	-1.16516	0.858249	-0.220532	19.8883	0.225244
NF2	1.10636	1.10636	0.145815	15.188	0.496082
NFAM1	1.23953	1.23953	0.309792	12.385	0.227912
NFATC1	1.14752	1.14752	0.198525	12.385	0.324488
NFATC2	1.05267	1.05267	0.0740536	15.188	0.63611
NFATC3	-1.41206	0.708184	-0.497804	7.20392	0.020937
NFATC4	1.06615	1.06615	0.0924139	15.188	0.592932
NFE2L2	-1.51329	0.660811	-0.597689	0	0.00147945
NFIL3	-1.07173	0.933071	-0.0999417	24.8476	0.582899
NFKB1	1.18262	1.18262	0.241987	12.385	0.2956
NFKB2	1.02719	1.02719	0.0387036	15.188	0.870153
NFKBIA	-1.4038	0.712354	-0.489335	12.385	0.0339945
NFKBIE	1.20234	1.20234	0.265839	7.20392	0.210592
NFKBIZ	-1.31673	0.759457	-0.39696	17.775	0.162773
NGF	1.50721	1.50721	0.591882	1.29115	0.0114795
NGFR	1.02129	1.02129	0.0303918	15.188	0.890608
NID2	-1.41072	0.708858	-0.496431	15.4085	0.0552438
NKD1	1.15002	1.15002	0.201659	12.385	0.287178
NKG7	1.166	1.166	0.221563	15.188	0.358849
NKX2-1	1.02811	1.02811	0.0399909	15.188	0.830822
NKX3-1	1.31263	1.31263	0.392463	2.28865	0.0382849
NLRC5	-1.13256	0.882959	-0.179582	23.6196	0.34754
NLRP3	1.18553	1.18553	0.245535	12.385	0.276395
NOD1	-1.10569	0.904417	-0.144941	24.8476	0.432005
NOD2	1.4118	1.4118	0.497531	1.29115	0.0082137
NODAL	1.16534	1.16534	0.220754	12.385	0.336137
NOG	1.33655	1.33655	0.418509	4.59911	0.048811
NOS1	1.27547	1.27547	0.351029	4.59911	0.0874849
NOS2	1.2715	1.2715	0.346532	7.20392	0.198225
NOS3	-1.04262	0.95912	-0.0602172	24.8476	0.728323
NOTCH1	1.03396	1.03396	0.0481844	15.188	0.838526
NOTCH2	-1.4194	0.704522	-0.505284	4.59911	0.0161479
NOTCH3	-1.10681	0.903497	-0.146408	24.8476	0.592636
NOX1	1.05187	1.05187	0.072956	15.188	0.773759
NPM1	1.37943	1.37943	0.464071	4.59911	0.0992164
NPM2	1.21527	1.21527	0.28128	4.59911	0.0733753
NR3C1	-1.03766	0.963709	-0.0533298	24.8476	0.758077
NR4A1	-1.33799	0.747392	-0.420063	21.0416	0.27457
NR4A3	1.16166	1.16166	0.216185	12.385	0.223847
NRAS	-1.01106	0.989058	-0.0158723	24.8476	0.939512
NRDE2	1.03443	1.03443	0.0488324	15.188	0.802044
NRP1	-1.36681	0.73163	-0.450814	15.6856	0.069611
NSD1	-1.14267	0.875147	-0.192403	22.8451	0.338077
NSD2	1.39415	1.39415	0.479391	1.29115	0.00972603
NSD3	-1.21014	0.826353	-0.27517	16.8114	0.132756
NT5E	-1.30824	0.764385	-0.387628	15.188	0.0468055
NTF3	1.2189	1.2189	0.285582	7.20392	0.181047
NTHL1	1.13302	1.13302	0.180175	15.188	0.436367
NTRK1	1.48484	1.48484	0.570304	1.29115	0.00367671
NTRK2	1.35424	1.35424	0.437488	1.29115	0.0128164
NUF2	1.31214	1.31214	0.391918	2.28865	0.0258849
NUMBL	-1.0441	0.957759	-0.0622657	24.8476	0.767019
NUP107	1.01214	1.01214	0.0174067	15.188	0.913414
NUPR1	1.00697	1.00697	0.0100185	15.188	0.97194
OAS1	1.16377	1.16377	0.218807	15.188	0.377364
OAS2	1.25664	1.25664	0.329571	7.20392	0.157205
OAS3	1.14166	1.14166	0.191131	15.188	0.48406
OASL	1.51015	1.51015	0.594694	2.28865	0.028937
OAT	-1.06278	0.940932	-0.0878374	24.8476	0.659863
OAZ1	-1.74064	0.574503	-0.799614	0	0.0020274
OLFML2B	-1.35885	0.735914	-0.442391	16.8114	0.143529
OLR1	1.95154	1.95154	0.964613	1.29115	0.0122849
OPN3	1.17507	1.17507	0.232746	12.385	0.216603
ORC6	1.45216	1.45216	0.538196	2.28865	0.0293041
OSM	1.12963	1.12963	0.175854	15.188	0.422164
OTC	1.21259	1.21259	0.278091	12.385	0.281748
OTOA	1.51172	1.51172	0.596191	2.28865	0.0262411
P2RY13	1.16756	1.16756	0.223502	7.20392	0.196751
P4HA1	-1.0312	0.969748	-0.0443177	24.8476	0.829951
P4HA2	-1.06336	0.940419	-0.0886244	24.8476	0.572844
PAK3	1.59976	1.59976	0.677854	0.53157	0.00123288
PAK5	1.17946	1.17946	0.238129	12.385	0.262597
PALMD	1.11547	1.11547	0.157649	15.188	0.439929
PARP12	-1.11697	0.895278	-0.159592	24.8476	0.606416
PARP4	-1.2176	0.821286	-0.284044	15.4085	0.0519123
PARP9	1.13067	1.13067	0.177183	15.188	0.452734
PASD1	1.64239	1.64239	0.7158	1.29115	0.0050137
PAX3	1.34238	1.34238	0.424789	4.59911	0.0428438
PAX5	1.43737	1.43737	0.523435	2.28865	0.0146192
PAX8	1.46003	1.46003	0.546001	2.28865	0.0155726
PBK	1.45953	1.45953	0.545507	2.28865	0.0348219
PBRM1	1.02107	1.02107	0.0300881	15.188	0.905041
PBX1	-1.23673	0.808583	-0.306532	15.4085	0.0624
PBX3	1.20195	1.20195	0.265379	7.20392	0.151534
PC	1.13927	1.13927	0.188112	15.188	0.415825
PCK1	1.59193	1.59193	0.670776	0.53157	0.00217534
PCK2	1.1627	1.1627	0.217476	12.385	0.283501
PCNA	1.07767	1.07767	0.107911	15.188	0.549375
PDCD1	1.15187	1.15187	0.203978	12.385	0.33029
PDCD1LG2	1.45538	1.45538	0.541398	2.28865	0.0212658
PDGFA	1.06483	1.06483	0.0906185	15.188	0.709063
PDGFB	-1.01429	0.985907	-0.0204761	24.8476	0.92366
PDGFC	-1.1732	0.852372	-0.230446	22.8451	0.338932
PDGFD	-1.0739	0.931187	-0.102858	24.8476	0.533397
PDGFRA	-1.41282	0.707802	-0.498582	12.385	0.0291616
PDGFRB	-1.39976	0.71441	-0.485175	15.6856	0.0843068
PDK1	-1.01316	0.987008	-0.0188659	24.8476	0.934932
PDPN	-1.1939	0.837591	-0.255683	16.8114	0.127918
PDZK1IP1	1.07535	1.07535	0.104801	15.188	0.671567
PEBP1	-1.41697	0.70573	-0.502811	7.20392	0.0221041
PECAM1	-1.75713	0.569111	-0.813217	0.53157	0.00329315
PF4	1.49849	1.49849	0.58351	1.29115	0.00496986
PFKFB3	-1.30246	0.767776	-0.381242	16.8114	0.137318
PFKM	1.13241	1.13241	0.17939	12.385	0.306586
PGF	1.15639	1.15639	0.209627	15.188	0.426066
PGM2	1.24692	1.24692	0.318373	12.385	0.236395
PGPEP1	1.31308	1.31308	0.392954	2.28865	0.0186411
PGR	1.40831	1.40831	0.493961	4.59911	0.0508384
PHF6	1.21665	1.21665	0.282919	7.20392	0.192433
PHGDH	-1.04198	0.959716	-0.059321	24.8476	0.74211
PIAS4	1.13856	1.13856	0.187214	15.188	0.361671
PIK3CA	-1.10607	0.904102	-0.145443	24.8476	0.479288
PIK3CB	1.22001	1.22001	0.286894	4.59911	0.0893425
PIK3CD	1.30482	1.30482	0.383848	4.59911	0.0667836
PIK3CG	1.16698	1.16698	0.222774	12.385	0.281819
PIK3R1	-1.70601	0.586161	-0.77063	0	0.0008
PIK3R2	-1.04688	0.955216	-0.0661016	24.8476	0.741567
PIK3R3	-1.07161	0.933179	-0.0997744	24.8476	0.624378
PIK3R5	-1.01406	0.986134	-0.020144	24.8476	0.916915
PIM1	-1.34259	0.744829	-0.425019	15.6856	0.0809808
PIN1	-1.3075	0.764819	-0.38681	23.6196	0.349348
PITX2	1.2585	1.2585	0.331706	4.59911	0.0483781
PKM	-1.32294	0.755895	-0.403743	15.4085	0.0638575
PKMYT1	1.25354	1.25354	0.326006	7.20392	0.141973
PKP3	1.32018	1.32018	0.40073	4.59911	0.0813644
PLA1A	1.25563	1.25563	0.328411	7.20392	0.116208
PLA2G10	1.64514	1.64514	0.718206	1.29115	0.00832329
PLA2G1B	1.28979	1.28979	0.367136	7.20392	0.112679
PLA2G2A	1.17927	1.17927	0.237899	12.385	0.225605
PLA2G3	1.14014	1.14014	0.189215	12.385	0.275052
PLA2G4A	1.60044	1.60044	0.678469	1.29115	0.00492603
PLA2G4C	1.08215	1.08215	0.113898	15.188	0.550104
PLA2G4E	1.27357	1.27357	0.348882	2.28865	0.0341918
PLA2G4F	1.27303	1.27303	0.348271	4.59911	0.0870137
PLA2G5	1.28997	1.28997	0.367335	2.28865	0.0158521
PLA2G6	-1.00003	0.999974	-3.69975e-05	24.8476	1.00038
PLAT	-1.24828	0.801099	-0.319947	21.0416	0.257688
PLAU	-1.24913	0.800559	-0.32092	19.8883	0.252241
PLAUR	1.07901	1.07901	0.109708	15.188	0.5716
PLCB1	1.27769	1.27769	0.353537	4.59911	0.0776658
PLCB4	1.18876	1.18876	0.249462	7.20392	0.16423
PLCE1	1.30421	1.30421	0.383172	7.20392	0.133414
PLCG2	1.30346	1.30346	0.382351	7.20392	0.121282
PLD1	-1.01586	0.984389	-0.0226994	24.8476	0.905923
PLK1	1.34873	1.34873	0.4316	4.59911	0.0619288
PLOD2	-1.00761	0.992447	-0.0109383	24.8476	0.948214
PMAIP1	1.1889	1.1889	0.249633	12.385	0.288767
PMCH	2.05571	2.05571	1.03964	0.53157	0.00214247
PMEL	1.49306	1.49306	0.578272	2.28865	0.0195671
PML	1.06993	1.06993	0.0975116	15.188	0.521589
PMS2	1.25425	1.25425	0.326822	7.20392	0.121945
PNMA1	1.22617	1.22617	0.294157	4.59911	0.0750795
PNOC	1.18159	1.18159	0.240735	7.20392	0.154186
POLB	1.15054	1.15054	0.202317	12.385	0.300449
POLD1	1.18614	1.18614	0.246276	7.20392	0.198356
POLD4	1.05294	1.05294	0.0744272	15.188	0.641025
POLE2	1.44335	1.44335	0.529417	4.59911	0.0532
POLR1B	1.2912	1.2912	0.368711	2.28865	0.0240986
POLR2A	-1.2925	0.773694	-0.370165	15.6856	0.0693644
POLR2D	1.21719	1.21719	0.283554	7.20392	0.195447
POLR2H	1.10601	1.10601	0.145358	15.188	0.408619
POLR2J	1.06478	1.06478	0.090553	15.188	0.664838
POU2AF1	1.07198	1.07198	0.100283	15.188	0.59577
POU2F2	1.19529	1.19529	0.257361	7.20392	0.215227
POU5F1	1.10396	1.10396	0.142692	15.188	0.460521
PPARG	1.16293	1.16293	0.217762	12.385	0.259293
PPARGC1A	1.45035	1.45035	0.536406	0.53157	0.00232877
PPARGC1B	1.26807	1.26807	0.342635	7.20392	0.168975
PPBP	1.34052	1.34052	0.422791	4.59911	0.0489863
PPL	1.28643	1.28643	0.363375	4.59911	0.0914411
PPP2CB	-1.19838	0.834458	-0.261088	21.0416	0.266811
PPP2R1A	1.24541	1.24541	0.316618	12.385	0.235649
PPP2R2B	1.00754	1.00754	0.0108384	15.188	0.947047
PPP2R2C	1.2061	1.2061	0.270354	4.59911	0.0809096
PPP2R3A	1.04131	1.04131	0.0583996	15.188	0.822625
PPP3CA	-1.24469	0.803416	-0.315781	18.8204	0.196827
PPP3CB	-1.30963	0.763573	-0.389162	7.20392	0.0206247
PPP3CC	-1.16599	0.857637	-0.221561	21.0416	0.261529
PPP3R1	-1.00733	0.992725	-0.0105335	24.8476	0.96303
PPP3R2	1.31435	1.31435	0.394346	4.59911	0.0996384
PRAME	1.20833	1.20833	0.273015	12.385	0.236433
PRC1	1.40793	1.40793	0.493576	2.28865	0.0225096
PRDM1	-1.32976	0.752014	-0.411168	4.59911	0.0163945
PRDX5	-1.34907	0.741251	-0.431967	15.9832	0.0932274
PRF1	1.13899	1.13899	0.18775	15.188	0.399337
PRG2	1.19573	1.19573	0.257894	7.20392	0.157584
PRKAA2	1.49012	1.49012	0.575432	1.29115	0.0114301
PRKACA	-1.07965	0.92623	-0.110558	24.8476	0.487326
PRKACB	-1.3978	0.715408	-0.483161	15.9832	0.10766
PRKACG	1.5028	1.5028	0.587656	1.29115	0.00892603
PRKAR1B	1.19212	1.19212	0.253531	7.20392	0.170219
PRKAR2A	1.01204	1.01204	0.0172716	15.188	0.906795
PRKAR2B	1.12228	1.12228	0.166439	15.188	0.404159
PRKCA	1.09451	1.09451	0.130288	15.188	0.501447
PRKCB	1.53209	1.53209	0.615503	0.53157	0.00202192
PRKCD	1.18182	1.18182	0.241016	7.20392	0.160049
PRKCE	1.16566	1.16566	0.221152	12.385	0.284373
PRKCG	1.26871	1.26871	0.343364	7.20392	0.146559
PRKDC	1.00921	1.00921	0.0132294	15.188	0.943299
PRKX	1.14591	1.14591	0.196497	15.188	0.396575
PRL	1.12675	1.12675	0.172173	15.188	0.528899
PRLR	1.01769	1.01769	0.0253025	15.188	0.88389
PRM1	1.52771	1.52771	0.611374	2.28865	0.0198137
PRMT8	1.18228	1.18228	0.241568	7.20392	0.207381
PROM1	-1.0752	0.930058	-0.104607	24.8476	0.804888
PRR5	1.25933	1.25933	0.332651	7.20392	0.208904
PRUNE1	1.33459	1.33459	0.416399	2.28865	0.0222904
PSAT1	1.52099	1.52099	0.605007	0.53157	0.00123288
PSEN1	-1.08638	0.92049	-0.119526	24.8476	0.512466
PSEN2	1.14205	1.14205	0.191628	12.385	0.232033
PSMB10	1.22357	1.22357	0.291095	12.385	0.22989
PSMB2	-1.06335	0.940428	-0.0886111	24.8476	0.683759
PSMB5	-1.12597	0.888122	-0.171171	21.0416	0.263633
PSMB7	-1.06486	0.939094	-0.0906582	24.8476	0.602904
PSMB8	-1.22372	0.817181	-0.291272	15.9832	0.10623
PSMB9	1.13363	1.13363	0.180944	15.188	0.489195
PSMC4	-1.02504	0.975569	-0.0356836	24.8476	0.8588
PSMD7	-1.15408	0.86649	-0.206745	21.0416	0.27497
PSPH	1.40981	1.40981	0.495504	2.28865	0.0165315
PTCD2	1.03944	1.03944	0.055801	15.188	0.795507
PTCH1	1.30415	1.30415	0.383112	4.59911	0.0932767
PTCRA	1.21168	1.21168	0.277011	7.20392	0.118493
PTEN	-1.59532	0.626832	-0.673849	7.20392	0.0168986
PTGDR2	1.45082	1.45082	0.536866	2.28865	0.0182082
PTGER4	1.38878	1.38878	0.47382	4.59911	0.0717973
PTGS2	1.17286	1.17286	0.23003	7.20392	0.147655
PTPN11	1.01812	1.01812	0.0259013	15.188	0.851786
PTPN5	1.55379	1.55379	0.635787	1.29115	0.0105973
PTPRC	1.17242	1.17242	0.229487	15.188	0.387463
PTPRR	1.04776	1.04776	0.0673089	15.188	0.770953
PTTG1	1.3956	1.3956	0.480883	2.28865	0.025726
PTTG2	1.17138	1.17138	0.228212	15.188	0.599885
PUM1	-1.07337	0.931647	-0.102145	24.8476	0.580153
PURA	1.07839	1.07839	0.10888	15.188	0.587638
PVR	1.18025	1.18025	0.239096	15.188	0.419096
PVRIG	1.13869	1.13869	0.187372	12.385	0.339978
PYCARD	1.35223	1.35223	0.435345	12.385	0.256186
PYCR1	1.25131	1.25131	0.323437	7.20392	0.117255
PYCR2	1.20866	1.20866	0.273413	4.59911	0.0735534
PYCR3	1.30027	1.30027	0.378815	4.59911	0.0430521
RAB7A	-1.71181	0.584178	-0.775521	0	0.00217534
RAC1	-1.39833	0.715137	-0.483709	4.59911	0.014274
RAC2	1.06101	1.06101	0.0854324	15.188	0.636893
RAC3	-1.12984	0.88508	-0.176121	21.969	0.292296
RAD21	-1.18536	0.843626	-0.245325	16.8114	0.112625
RAD50	-1.0843	0.922253	-0.116765	24.8476	0.511956
RAD51	1.30573	1.30573	0.384862	2.28865	0.0322137
RAD51C	1.33976	1.33976	0.421977	4.59911	0.0399068
RAD52	1.10313	1.10313	0.141604	12.385	0.333425
RAF1	-1.02967	0.971188	-0.0421776	24.8476	0.829019
RAG1	1.36704	1.36704	0.451061	2.28865	0.0355507
RANBP2	-1.2381	0.807688	-0.30813	16.8114	0.132318
RASA4	-1.35727	0.736772	-0.440709	15.188	0.039337
RASAL1	1.43524	1.43524	0.521295	4.59911	0.051989
RASGRF1	1.24198	1.24198	0.312637	4.59911	0.0583014
RASGRF2	-1.02544	0.97519	-0.0362444	24.8476	0.888499
RASGRP1	1.13801	1.13801	0.186513	12.385	0.326762
RASGRP2	1.11454	1.11454	0.156451	15.188	0.447814
RB1	1.05767	1.05767	0.0808902	15.188	0.662915
RBL2	-1.25751	0.795223	-0.330568	16.8114	0.120471
RBP4	2.3528	2.3528	1.23438	0.53157	0.00127671
RBX1	-1.01476	0.985453	-0.0211405	24.8476	0.898975
REL	1.12185	1.12185	0.165885	15.188	0.447496
RELA	-1.35883	0.735927	-0.442365	7.20392	0.0253699
RELB	1.19246	1.19246	0.253945	12.385	0.241836
RELN	1.1468	1.1468	0.197619	12.385	0.336904
REN	1.42283	1.42283	0.508768	2.28865	0.0227836
REPS1	-1.05776	0.945395	-0.0810109	24.8476	0.730685
RET	1.40424	1.40424	0.489791	2.28865	0.0248274
RFC3	1.08204	1.08204	0.113755	15.188	0.598707
RFC4	1.24246	1.24246	0.313196	4.59911	0.0577699
RGMB	1.0336	1.0336	0.047677	15.188	0.823507
RHOA	-2.21796	0.450865	-1.14923	0	0.000624658
RHOB	-1.94891	0.513106	-0.962671	0	0.000865753
RICTOR	-1.02753	0.973207	-0.0391821	24.8476	0.816893
RIMKLA	1.17701	1.17701	0.235132	12.385	0.231299
RIMKLB	-1.01334	0.986838	-0.0191147	24.8476	0.920279
RIN1	1.02009	1.02009	0.0287017	15.188	0.89183
RIPK1	-1.0645	0.939412	-0.0901696	24.8476	0.623819
RIPK2	1.28693	1.28693	0.363933	2.28865	0.0322685
RIPK3	1.19738	1.19738	0.259883	12.385	0.22034
RNF43	-1.02162	0.978834	-0.0308644	24.8476	0.850663
RNLS	1.22184	1.22184	0.289054	7.20392	0.135775
ROBO4	-1.1352	0.880905	-0.182941	24.8476	0.450499
ROCK1	-1.41001	0.709214	-0.495708	15.4085	0.0672438
ROPN1	1.43124	1.43124	0.517263	2.28865	0.0160438
ROR2	-1.20542	0.829586	-0.269537	16.8114	0.111211
RORA	1.0283	1.0283	0.04026	15.188	0.860712
RORC	1.46816	1.46816	0.554004	1.29115	0.00692055
RPA3	1.25459	1.25459	0.327211	4.59911	0.0708329
RPL23	-3.23951	0.308689	-1.69577	0	0.000564384
RPL7A	-1.82708	0.547321	-0.869542	0	0.00119452
RPLP0	1.83329	1.83329	0.874432	1.29115	0.0106849
RPS27A	-1.88379	0.530844	-0.91364	0	0.000783562
RPS6	-2.63519	0.379479	-1.39791	0	0.000558904
RPS6KA5	1.26996	1.26996	0.344785	2.28865	0.0340877
RPS6KA6	1.51902	1.51902	0.603145	2.28865	0.0242521
RPS6KB1	1.18986	1.18986	0.250793	7.20392	0.134197
RPTOR	1.17929	1.17929	0.237923	12.385	0.26297
RRAD	1.21194	1.21194	0.277313	12.385	0.233605
RRAS2	1.15844	1.15844	0.212181	12.385	0.286603
RRM2	1.45628	1.45628	0.542291	2.28865	0.0140493
RSAD2	1.03574	1.03574	0.0506607	15.188	0.802866
RUNX1	-1.42947	0.699558	-0.515485	17.775	0.153732
RUNX1T1	1.14356	1.14356	0.193536	15.188	0.378625
RUNX3	1.4777	1.4777	0.56335	1.29115	0.0101973
RXRG	1.46905	1.46905	0.55488	2.28865	0.0247671
RYBP	-1.02231	0.97818	-0.031828	24.8476	0.882175
S100A12	1.55072	1.55072	0.632936	2.28865	0.0227014
S100A7	1.36521	1.36521	0.449127	2.28865	0.0248274
S100A8	1.43237	1.43237	0.518401	2.28865	0.0142904
S100A9	1.23985	1.23985	0.310162	12.385	0.232975
S100B	1.44833	1.44833	0.534388	2.28865	0.033063
SAA1	1.32327	1.32327	0.404111	4.59911	0.0413205
SAMD9	1.4163	1.4163	0.502123	2.28865	0.0175178
SAMSN1	1.3101	1.3101	0.389677	4.59911	0.0800438
SBNO2	1.02568	1.02568	0.0365871	15.188	0.878477
SDHA	-1.02411	0.976458	-0.0343708	24.8476	0.806586
SELE	-1.36713	0.731458	-0.451153	19.8883	0.250849
SELENOK	1.05867	1.05867	0.082259	15.188	0.681315
SELL	1.14604	1.14604	0.196656	15.188	0.362214
SELP	1.43636	1.43636	0.522414	2.28865	0.0370795
SELPLG	1.12798	1.12798	0.173747	15.188	0.422356
SEMG1	1.17415	1.17415	0.231622	15.188	0.451901
SERINC1	-1.47084	0.679885	-0.556637	4.59911	0.0106849
SERINC2	1.23116	1.23116	0.300017	12.385	0.239978
SERINC3	-1.47877	0.676236	-0.564402	0	0.00293699
SERINC5	-1.19614	0.836021	-0.258388	17.775	0.180088
SERPINA1	2.90761	2.90761	1.53983	0	0.000547945
SERPINB2	1.92205	1.92205	0.942647	1.29115	0.00451507
SERPINB5	1.46121	1.46121	0.547167	1.29115	0.00710137
SERPING1	-3.05746	0.327069	-1.61233	0	0.000547945
SERPINH1	-1.32777	0.753143	-0.409004	17.775	0.168652
SETBP1	1.22244	1.22244	0.289765	7.20392	0.135463
SETD2	-1.04037	0.961194	-0.0571001	24.8476	0.782636
SF3A1	-1.46362	0.683238	-0.549539	4.59911	0.0105479
SF3B1	-1.84459	0.542127	-0.883298	0	0.000569863
SFN	1.19889	1.19889	0.261698	7.20392	0.136729
SFRP1	-1.14649	0.872229	-0.197221	24.8476	0.437868
SFRP2	-31.1002	0.0321542	-4.95885	0	0.000547945
SFRP4	-5.83724	0.171314	-2.54529	0	0.000547945
SFXN1	1.17131	1.17131	0.228121	15.188	0.367682
SGK1	-1.12662	0.887614	-0.171995	24.8476	0.452997
SGK2	1.55416	1.55416	0.636138	1.29115	0.00767123
SH2B2	1.00272	1.00272	0.00391475	15.188	0.986603
SH2D1A	1.32746	1.32746	0.40867	4.59911	0.0800329
SH2D1B	1.62045	1.62045	0.696392	0	0.000745205
SHC1	-1.49725	0.667892	-0.582314	4.59911	0.0152384
SHC2	-1.03169	0.96928	-0.0450152	24.8476	0.822921
SHC3	1.58425	1.58425	0.663801	1.29115	0.00729863
SHC4	1.1923	1.1923	0.253745	7.20392	0.187879
SIGIRR	1.24237	1.24237	0.313089	4.59911	0.087611
SIGLEC1	1.06741	1.06741	0.0941143	15.188	0.602225
SIGLEC5	1.33688	1.33688	0.418868	4.59911	0.0396438
SIGLEC8	1.22964	1.22964	0.298238	7.20392	0.139836
SIN3A	1.00179	1.00179	0.00257727	15.188	0.988921
SIRPA	1.25392	1.25392	0.326442	4.59911	0.0500384
SIRPB2	1.12528	1.12528	0.170286	12.385	0.315468
SIRT4	1.52794	1.52794	0.61159	1.29115	0.00314521
SIX1	1.1987	1.1987	0.261473	12.385	0.272022
SKP1	1.31006	1.31006	0.389629	2.28865	0.032937
SKP2	1.11627	1.11627	0.158688	15.188	0.373003
SLAMF1	1.26061	1.26061	0.334121	4.59911	0.0643507
SLAMF6	1.35661	1.35661	0.440011	4.59911	0.0454137
SLAMF7	1.10403	1.10403	0.142776	15.188	0.550005
SLC11A1	1.4818	1.4818	0.567347	2.28865	0.0168712
SLC16A1	1.25676	1.25676	0.329708	4.59911	0.0747068
SLC16A2	1.01883	1.01883	0.0269087	15.188	0.899984
SLC1A5	-1.24724	0.801771	-0.318738	15.9832	0.108351
SLC25A1	1.15317	1.15317	0.205608	12.385	0.228373
SLC2A1	1.3325	1.3325	0.414136	2.28865	0.019863
SLC39A6	-1.02111	0.979326	-0.030139	24.8476	0.894614
SLC7A5	1.1043	1.1043	0.143138	15.188	0.597112
SMAD2	1.04343	1.04343	0.061333	15.188	0.766181
SMAD3	1.11651	1.11651	0.158993	15.188	0.469019
SMAD4	-1.3911	0.718856	-0.476226	4.59911	0.0154685
SMAD5	1.0075	1.0075	0.0107851	15.188	0.961419
SMAD9	1.21297	1.21297	0.278544	7.20392	0.180674
SMAP1	1.18167	1.18167	0.24083	12.385	0.224416
SMARCA4	-1.32067	0.757192	-0.401269	15.188	0.0384548
SMARCB1	-1.10126	0.908054	-0.13915	24.8476	0.516449
SMC1A	-1.1023	0.907194	-0.140516	24.8476	0.551293
SMC1B	1.29639	1.29639	0.374501	4.59911	0.0806082
SMC3	-1.21178	0.825235	-0.277122	16.8114	0.137518
SMO	-1.0366	0.964694	-0.0518563	24.8476	0.834351
SMPD3	1.21917	1.21917	0.285903	7.20392	0.202142
SNAI1	1.37177	1.37177	0.456038	4.59911	0.0460822
SNAI2	-1.47867	0.676283	-0.5643	2.28865	0.00937534
SNCA	1.18525	1.18525	0.245197	12.385	0.278521
SOCS1	1.10265	1.10265	0.140981	15.188	0.492268
SOCS2	1.12785	1.12785	0.173575	12.385	0.280285
SOCS3	-2.29753	0.435251	-1.20008	7.20392	0.0168055
SOD1	-1.29088	0.774665	-0.368356	12.385	0.0298356
SOD2	-2.05861	0.485764	-1.04167	0	0.000673973
SOS1	-1.05283	0.949817	-0.0742791	24.8476	0.667184
SOS2	-1.00248	0.997526	-0.00357355	24.8476	0.98451
SOST	1.3335	1.3335	0.415213	4.59911	0.0439781
SOX10	1.47227	1.47227	0.558041	2.28865	0.0245973
SOX11	1.05748	1.05748	0.0806333	15.188	0.697638
SOX17	-1.07669	0.928769	-0.106609	24.8476	0.5644
SOX2	1.28315	1.28315	0.359692	12.385	0.266866
SOX9	1.20612	1.20612	0.270375	12.385	0.251573
SP1	-1.1149	0.896944	-0.15691	24.8476	0.470581
SPA17	1.2042	1.2042	0.26807	12.385	0.227233
SPACA3	1.37863	1.37863	0.463239	2.28865	0.0383397
SPANXB1	1.42598	1.42598	0.51195	7.20392	0.111693
SPIB	1.10165	1.10165	0.139671	15.188	0.418312
SPINK1	1.31699	1.31699	0.397243	2.28865	0.0314027
SPINK5	1.26055	1.26055	0.334057	7.20392	0.108049
SPN	1.11728	1.11728	0.159991	15.188	0.393808
SPO11	1.17813	1.17813	0.236493	15.188	0.358197
SPOP	-1.33199	0.750754	-0.413588	15.4085	0.0631616
SPP1	-1.38859	0.720156	-0.473618	19.8883	0.233671
SPRED1	-1.03473	0.966437	-0.049252	24.8476	0.848263
SPRY1	-1.59559	0.626729	-0.674086	2.28865	0.00712877
SPRY2	-1.18144	0.846423	-0.24055	16.8114	0.11886
SPRY4	1.0305	1.0305	0.0433513	15.188	0.860592
SRD5A2	-1.07173	0.933069	-0.0999444	24.8476	0.681753
SREBF1	-1.00477	0.99525	-0.00686951	24.8476	0.973359
SRP54	-1.19862	0.834294	-0.261372	19.8883	0.225605
SRR	1.38314	1.38314	0.467942	1.29115	0.00632329
SRSF2	-1.67152	0.598258	-0.74116	4.59911	0.0162137
SSX1	-1.72225	0.580634	-0.784298	0	0.00129315
SSX4	1.34767	1.34767	0.430466	4.59911	0.079326
ST6GAL1	1.07779	1.07779	0.108074	15.188	0.429342
STAG2	-1.12029	0.892623	-0.163877	24.8476	0.412
STAT1	1.0327	1.0327	0.046423	15.188	0.879649
STAT2	-1.25272	0.798263	-0.325064	17.775	0.148773
STAT3	-1.47282	0.678972	-0.558577	7.20392	0.0179671
STAT4	1.13998	1.13998	0.189011	12.385	0.340838
STAT5B	-1.09206	0.915701	-0.127052	22.8451	0.333984
STAT6	-1.15883	0.862937	-0.212673	24.1119	0.377529
STC1	1.24591	1.24591	0.317197	4.59911	0.102268
STK11	-1.08022	0.925734	-0.111331	24.8476	0.481534
STK11IP	1.06555	1.06555	0.0916024	15.188	0.591764
STMN1	-1.04547	0.956505	-0.0641551	24.8476	0.748121
SUV39H2	1.30162	1.30162	0.380311	4.59911	0.0807671
SYCP1	1.40607	1.40607	0.491664	1.29115	0.0116603
SYK	1.08275	1.08275	0.114701	15.188	0.55114
SYT17	1.36008	1.36008	0.44369	2.28865	0.021074
TAB1	1.18149	1.18149	0.240603	12.385	0.303337
TACSTD2	1.24216	1.24216	0.312852	7.20392	0.178647
TAF3	-1.0111	0.989024	-0.0159229	24.8476	0.938395
TAL1	1.19882	1.19882	0.261617	12.385	0.221008
TANK	-1.15875	0.862998	-0.212571	18.8204	0.187266
TAP1	-1.05298	0.949685	-0.0744794	24.8476	0.698373
TAP2	1.05835	1.05835	0.0818146	15.188	0.69229
TAPBP	-1.15242	0.867739	-0.204667	21.0416	0.274844
TAPBPL	-1.18604	0.843141	-0.246154	21.969	0.316038
TARP	1.0316	1.0316	0.0448795	15.188	0.818455
TBC1D10B	1.16211	1.16211	0.216744	15.188	0.376307
TBK1	1.31483	1.31483	0.394874	2.28865	0.0344329
TBL1XR1	-1.42561	0.701453	-0.511581	7.20392	0.0206849
TBP	-1.05401	0.948758	-0.0758881	24.8476	0.7012
TBX21	1.52096	1.52096	0.604979	1.29115	0.0030411
TBXAS1	1.08269	1.08269	0.114614	15.188	0.581819
TCF3	-1.06506	0.938914	-0.0909347	24.8476	0.636033
TCF7	1.24963	1.24963	0.321503	7.20392	0.122696
TCF7L1	-1.27979	0.781377	-0.355909	15.6856	0.0818137
TCL1A	1.22458	1.22458	0.292287	7.20392	0.136389
TCL1B	1.2385	1.2385	0.308599	4.59911	0.0651452
TDO2	1.39979	1.39979	0.485208	2.28865	0.0206849
TECR	-1.12222	0.891089	-0.166359	19.8883	0.243014
TERT	1.30778	1.30778	0.387118	4.59911	0.073463
TET2	1.21427	1.21427	0.280093	7.20392	0.121074
TFDP1	1.13151	1.13151	0.178248	15.188	0.41783
TFE3	-1.06231	0.941344	-0.0872065	24.8476	0.58303
TFEB	-1.09192	0.915814	-0.126873	24.8476	0.481627
TFRC	-1.16201	0.860578	-0.216622	21.969	0.303145
TGFB1	-1.29189	0.774061	-0.369481	16.8114	0.122707
TGFB2	-1.09784	0.910876	-0.134673	24.8476	0.52109
TGFB3	-1.73447	0.576544	-0.794496	1.29115	0.0063726
TGFBR1	-1.12732	0.887062	-0.172894	23.6196	0.355178
TGFBR2	-1.6557	0.603972	-0.727445	0	0.000745205
THBD	1.01034	1.01034	0.0148356	15.188	0.940208
THBS1	-2.98463	0.33505	-1.57755	0	0.00117808
THBS4	-1.06264	0.941052	-0.087654	24.8476	0.79766
THEM4	1.24874	1.24874	0.320472	4.59911	0.0829808
THY1	-1.66741	0.599733	-0.737609	7.20392	0.0265205
TIAM1	1.01047	1.01047	0.0150211	15.188	0.942811
TICAM1	-1.00436	0.995659	-0.0062764	24.8476	0.972214
TICAM2	1.20164	1.20164	0.265003	7.20392	0.182559
TIE1	-1.11763	0.894747	-0.160448	24.8476	0.476115
TIGIT	1.1604	1.1604	0.214618	12.385	0.226373
TIRAP	1.16658	1.16658	0.222281	12.385	0.251556
TLK2	1.11098	1.11098	0.151834	15.188	0.409879
TLR1	1.09835	1.09835	0.135342	15.188	0.495852
TLR10	1.15572	1.15572	0.208788	12.385	0.303912
TLR2	-1.04684	0.955253	-0.0660451	24.8476	0.773485
TLR3	1.28256	1.28256	0.359027	4.59911	0.0566247
TLR4	1.1879	1.1879	0.248408	7.20392	0.179014
TLR5	1.17256	1.17256	0.229668	7.20392	0.188871
TLR6	1.34066	1.34066	0.422941	4.59911	0.0686575
TLR7	1.14079	1.14079	0.190033	12.385	0.25537
TLR8	1.34393	1.34393	0.426456	2.28865	0.038126
TLR9	1.13895	1.13895	0.187699	12.385	0.313112
TLX1	1.08074	1.08074	0.112023	15.188	0.702532
TMEFF2	1.14109	1.14109	0.190417	12.385	0.351715
TMEM140	1.3134	1.3134	0.393304	4.59911	0.0642795
TMEM163	1.2775	1.2775	0.353324	4.59911	0.0968274
TMEM173	-1.2826	0.779666	-0.359072	17.775	0.148921
TMEM45B	1.71705	1.71705	0.77993	1.29115	0.00299726
TMPRSS2	1.14376	1.14376	0.193781	12.385	0.305786
TMUB2	1.2686	1.2686	0.343242	7.20392	0.106652
TNC	1.08297	1.08297	0.114995	15.188	0.67629
TNF	1.01243	1.01243	0.0178283	15.188	0.915458
TNFAIP3	1.24023	1.24023	0.310607	7.20392	0.210066
TNFAIP6	-1.19798	0.834742	-0.260598	21.0416	0.257025
TNFRSF10A	1.04411	1.04411	0.0622768	15.188	0.720307
TNFRSF10B	-1.04484	0.957084	-0.0632831	24.8476	0.698066
TNFRSF10C	1.19177	1.19177	0.253102	12.385	0.223003
TNFRSF10D	-1.03018	0.970701	-0.0429014	24.8476	0.921967
TNFRSF11A	1.23926	1.23926	0.309482	7.20392	0.110416
TNFRSF11B	1.09165	1.09165	0.126505	15.188	0.569058
TNFRSF12A	1.36794	1.36794	0.452006	2.28865	0.0236603
TNFRSF13B	1.14766	1.14766	0.198699	12.385	0.303578
TNFRSF13C	1.65307	1.65307	0.725144	0.53157	0.00201644
TNFRSF14	-1.0276	0.973139	-0.0392823	24.8476	0.846066
TNFRSF17	1.04821	1.04821	0.0679269	15.188	0.75091
TNFRSF18	1.13361	1.13361	0.180929	15.188	0.483819
TNFRSF1A	-1.49753	0.667768	-0.582581	7.20392	0.0200274
TNFRSF1B	-1.0055	0.994525	-0.00792014	24.8476	0.959901
TNFRSF25	1.24611	1.24611	0.317436	7.20392	0.15714
TNFRSF4	1.0548	1.0548	0.0769671	15.188	0.666904
TNFRSF8	1.22296	1.22296	0.290375	12.385	0.254778
TNFRSF9	1.14304	1.14304	0.192876	12.385	0.271397
TNFSF10	-1.63807	0.610475	-0.711995	0	0.00127671
TNFSF11	1.49203	1.49203	0.577281	1.29115	0.0119452
TNFSF12	1.38977	1.38977	0.474843	7.20392	0.142767
TNFSF13	-1.12963	0.885243	-0.175855	24.8476	0.420055
TNFSF13B	1.19243	1.19243	0.253901	7.20392	0.109175
TNFSF14	1.2841	1.2841	0.360757	7.20392	0.180093
TNFSF15	1.41821	1.41821	0.504074	2.28865	0.0132822
TNFSF18	1.29632	1.29632	0.374419	2.28865	0.0279068
TNFSF4	1.35195	1.35195	0.435043	4.59911	0.0571288
TNFSF8	1.10541	1.10541	0.144576	15.188	0.389167
TNFSF9	1.25997	1.25997	0.333386	7.20392	0.106663
TNKS	-1.1596	0.862364	-0.213631	16.8114	0.129189
TNN	1.05297	1.05297	0.074462	15.188	0.729337
TNR	1.03946	1.03946	0.0558336	15.188	0.796263
TOLLIP	1.02002	1.02002	0.0286029	15.188	0.875216
TOP2A	-1.06233	0.941325	-0.0872357	24.8476	0.67989
TOX	1.08688	1.08688	0.120187	15.188	0.479501
TP53	-1.37025	0.729795	-0.454436	7.20392	0.0171836
TP73	1.229	1.229	0.297483	4.59911	0.0731781
TPI1	1.14104	1.14104	0.190354	12.385	0.263353
TPM1	-2.06209	0.484946	-1.0441	0	0.00120548
TPM4	-2.3464	0.426185	-1.23045	0	0.000624658
TPO	1.31941	1.31941	0.399891	2.28865	0.0317973
TPR	-1.31488	0.760527	-0.394928	7.20392	0.0211178
TPSB2	-3.47598	0.287689	-1.79742	0	0.000865753
TPTE	1.30526	1.30526	0.384341	12.385	0.268586
TRAC	1.28564	1.28564	0.362484	7.20392	0.187737
TRAF1	1.37998	1.37998	0.464645	2.28865	0.0332603
TRAF2	1.15814	1.15814	0.21181	12.385	0.343441
TRAF3	1.31546	1.31546	0.395564	4.59911	0.0452164
TRAF6	-1.04859	0.953665	-0.0684453	24.8476	0.699682
TRAF7	1.06203	1.06203	0.0868238	15.188	0.715529
TRAT1	1.39441	1.39441	0.479653	2.28865	0.0253699
TRBC1/2	1.1579	1.1579	0.211513	15.188	0.463885
TRDC	1.38145	1.38145	0.466187	4.59911	0.0865041
TREM1	1.29594	1.29594	0.374004	1.29115	0.00472877
TREM2	1.25759	1.25759	0.33066	4.59911	0.0744822
TRGC1/2	1.1368	1.1368	0.184974	12.385	0.309145
TRIM21	1.0197	1.0197	0.0281393	15.188	0.846005
TSC1	1.01146	1.01146	0.0164322	15.188	0.934397
TSHR	1.24384	1.24384	0.314804	7.20392	0.141151
TSLP	1.2121	1.2121	0.277506	7.20392	0.152753
TSPAN7	-1.08808	0.919051	-0.121784	24.8476	0.445638
TTC30A	1.38732	1.38732	0.472302	2.28865	0.0339507
TTK	1.08892	1.08892	0.122892	15.188	0.48406
TTPA	1.45602	1.45602	0.542028	1.29115	0.00707945
TTR	1.59343	1.59343	0.672138	0.53157	0.00209315
TUBB	-1.52086	0.657522	-0.604888	4.59911	0.0149753
TWF1	1.07359	1.07359	0.102438	15.188	0.611129
TWIST1	-1.99771	0.500572	-0.998351	0	0.000635616
TWIST2	1.14713	1.14713	0.19803	12.385	0.299677
TXK	1.37959	1.37959	0.464235	4.59911	0.0595123
TXN2	-1.11889	0.893745	-0.162065	24.8476	0.405753
TXNIP	-2.73332	0.365856	-1.45065	0	0.000564384
TYK2	-1.22082	0.819119	-0.287855	16.8114	0.1336
TYMP	-1.3359	0.748559	-0.417812	16.8114	0.142455
TYMS	1.01738	1.01738	0.0248621	15.188	0.904471
U2AF1	1.08354	1.08354	0.11575	15.188	0.472575
UBA7	-1.45737	0.686166	-0.543371	4.59911	0.0122795
UBB	-1.56103	0.640604	-0.642495	0	0.00283836
UBC	-1.09738	0.911257	-0.134069	24.8476	0.554236
UBE2C	1.93597	1.93597	0.953055	1.29115	0.00760548
UBE2T	1.33506	1.33506	0.4169	2.28865	0.0150082
ULBP2	2.19733	2.19733	1.13575	1.29115	0.00386301
UQCR10	1.08454	1.08454	0.117081	15.188	0.550959
UQCR11	1.1331	1.1331	0.180269	15.188	0.369962
UQCRQ	-1.44815	0.690534	-0.534215	2.28865	0.0072
USP9Y	1.34012	1.34012	0.422367	2.28865	0.026811
UTY	1.36164	1.36164	0.445347	1.29115	0.00656438
VCAM1	1.08486	1.08486	0.117511	15.188	0.548816
VCAN	-4.80094	0.208292	-2.26332	0	0.000564384
VEGFA	1.15353	1.15353	0.206061	15.188	0.444099
VEGFB	-1.67589	0.596697	-0.74493	0.53157	0.00333699
VEGFC	1.24558	1.24558	0.316818	7.20392	0.157534
VEGFD	1.30039	1.30039	0.378946	4.59911	0.0559671
VHL	1.08332	1.08332	0.115462	15.188	0.671595
VSIR	1.21095	1.21095	0.276142	7.20392	0.120214
VTCN1	1.087	1.087	0.120354	15.188	0.500893
WDR76	1.33574	1.33574	0.417638	2.28865	0.0353425
WEE1	1.14635	1.14635	0.197042	12.385	0.287699
WIF1	1.51388	1.51388	0.598254	1.29115	0.0061863
WIPF1	-1.48962	0.671313	-0.574943	2.28865	0.00829589
WNT10A	1.08624	1.08624	0.119342	15.188	0.498164
WNT10B	1.47806	1.47806	0.563706	1.29115	0.0104384
WNT11	1.2622	1.2622	0.335944	4.59911	0.0605644
WNT16	1.54593	1.54593	0.628471	2.28865	0.0137973
WNT2	1.55691	1.55691	0.638683	1.29115	0.0111178
WNT2B	1.11859	1.11859	0.161676	15.188	0.409205
WNT3	-1.02073	0.979689	-0.0296047	24.8476	0.863419
WNT3A	1.3987	1.3987	0.484084	4.59911	0.0580438
WNT4	1.55911	1.55911	0.640727	1.29115	0.0066411
WNT5A	1.10468	1.10468	0.143629	15.188	0.381195
WNT5B	1.21399	1.21399	0.279755	12.385	0.236016
WNT6	1.30153	1.30153	0.380209	4.59911	0.0994027
WNT7A	1.18293	1.18293	0.242369	4.59911	0.0834137
WNT7B	1.21389	1.21389	0.279637	12.385	0.254858
WRN	1.1632	1.1632	0.218095	12.385	0.289792
WT1	1.32627	1.32627	0.407374	2.28865	0.0178904
XCL1	1.35112	1.35112	0.434158	4.59911	0.0666356
XCL2	1.25912	1.25912	0.332414	7.20392	0.134236
XCR1	1.06826	1.06826	0.095269	15.188	0.619074
XPA	-1.16403	0.859088	-0.219123	21.0416	0.275989
XRCC4	1.23212	1.23212	0.301138	7.20392	0.200701
YTHDF2	-1.02252	0.977978	-0.0321255	24.8476	0.859901
ZAP70	1.48225	1.48225	0.567792	2.28865	0.0211562
ZBTB16	-1.55515	0.643025	-0.637053	0.53157	0.00323288
ZBTB20	-1.27224	0.786014	-0.347374	12.385	0.0276493
ZBTB32	1.18754	1.18754	0.247972	12.385	0.218323
ZC3H12A	1.04301	1.04301	0.0607524	15.188	0.725775
ZEB1	-1.65311	0.604922	-0.725179	1.29115	0.00467397
ZEB2	-1.51669	0.659331	-0.600926	12.385	0.0348548
ZIC2	1.47058	1.47058	0.556389	2.28865	0.0335507
ZNF205	1.3621	1.3621	0.44583	4.59911	0.0875342

## Sheet: DEGs (Met_vs_Tum_Vim+)
Met/PT spatial signature
UP in Met (Vim+; FDR<5; absolute-FC>1.5)	DOWN in Met (Vim+; FDR<5; absolute-FC>1.5)
AFDN	A2M
AMBP	ACTB
ANLN	ADAM12
APOA1	ANXA1
APOA2	APP
APOB	B2M
APOC3	BRD2
ARG1	C1R
AURKA	C1S
BDNF	C3
BIRC7	CAPN2
BMP5	CD164
BRCA2	CD34
CACNG6	CD46
CCL13	CD55
CCL16	CD63
CCL2	CD74
CCL21	CD99
CCL23	CFD
CCL24	COL11A1
CCL26	COL1A1
CCL27	COL1A2
CCL4	COL3A1
CCNA2	COL5A1
CD180	COL5A2
CD1B	COL6A3
CD1E	COLEC12
CD3E	COX5B
CD3EAP	COX6B1
CD3G	CPA3
CD40LG	CRABP2
CDC14B	CREB3L1
CEP55	CTNNB1
CHEK1	CXCL14
CX3CR1	DAB2
CYP4A11	DDIT4
DLL1	DUSP1
DMBT1	EGR1
DUOX1	ETS1
DUSP2	EWSR1
E2F3	FAP
EOMES	FGFR1
FANCE	FLNA
FANCF	FN1
FCER2	FOS
FGF13	GADD45B
FGF16	GAS1
FGF17	GNAS
FGF2	H3-3A
FLT3	H3-5
FOLH1	HLA-DRA
FUT5	HSP90B1
GATA1	IFNGR1
GRIN2B	IL1R1
GZMH	IL6ST
HES5	ILF3
HK2	ITGAV
HMGN5	JUN
HPRT1	LAMP1
HSPA2	LEF1
IFNA17	LGALS3
IFNA7	LRP1
IGLL1	MCL1
IL12A	MYC
IL13	NDUFA3
IL15	NFE2L2
IL17F	OAZ1
IL1RN	PECAM1
IL22RA2	PIK3R1
IL27	RAB7A
IL4	RHOA
IRGM	RHOB
ITGA2B	RPL23
ITK	RPL7A
KIR2DS2	RPS27A
KIR2DS3	RPS6
KIR3DL2	SERPING1
KRT17	SF3B1
LAG3	SFRP2
LAMB3	SFRP4
LAMC3	SOD2
LAMP3	SPRY1
LCN2	SRSF2
LEP	SSX1
LILRA3	TGFB3
LILRA4	TGFBR2
LILRA5	THBS1
LILRB2	TNFSF10
LILRB3	TPM1
LTB	TPM4
MAPK8IP1	TPSB2
MARCO	TUBB
NCAM1	TWIST1
NCR1	TXNIP
NGF	UBB
OASL	VCAN
OLR1	VEGFB
OTOA	ZBTB16
PAK3	ZEB1
PASD1
PCK1
PLA2G10
PLA2G4A
PMCH
PRKACG
PRKCB
PRM1
PSAT1
PTPN5
RBP4
RPLP0
RPS6KA6
S100A12
SERPINA1
SERPINB2
SGK2
SH2D1B
SHC3
SIRT4
TBX21
TMEM45B
TNFRSF13C
TTR
UBE2C
ULBP2
WIF1
WNT16
WNT2
WNT4
