# Supplementary material for: Extraction of a stromal metastatic gene signature in breast cancer via spatial profiling
Source: J Exp Clin Cancer Res. 2025 Mar 8;44:89. doi: 10.1186/s13046-025-03353-3 (PMC11892262; doi:10.1186/s13046-025-03353-3)
Supplement: Supplementary file 3 — Supplementary Material 3. [file 13046_2025_3353_MOESM3_ESM.xlsx]

## Sheet: Metastasis enriched pathways
Term: Pathway name
adj.pval: BH adjusted p-values
found: number of genes that contribute to the enrichment
size: number of genes in the pathway
Genes: genes that contribute to the enrichment
library	Term	adj.pval	found	size	Genes
Reactome_Pathway	Immunoregulatory interactions between a Lymphoid and a non-Lymphoid cell	6.12989e-06	12	133	CD1B;CD3E;CD3G;CD40LG;KIR2DS2;KIR3DL2;LILRA3;LILRA4;LILRA5;LILRB2;NCR1;SH2D1B
Reactome_Pathway	Plasma lipoprotein assembly	0.000261146	5	19	APOA1;APOA2;APOB;APOC3;PRKACG
Reactome_Pathway	Chylomicron assembly	0.000261146	4	10	APOA1;APOA2;APOB;APOC3
Reactome_Pathway	Chylomicron remodeling	0.000261146	4	10	APOA1;APOA2;APOB;APOC3
Reactome_Pathway	Chemokine receptors bind chemokines	0.000261146	7	59	CCL13;CCL16;CCL2;CCL21;CCL27;CCL4;CX3CR1
Reactome_Pathway	Retinoid metabolism and transport	0.000515638	6	44	APOA1;APOA2;APOB;APOC3;RBP4;TTR
Reactome_Pathway	Signaling by Interleukins	0.000515638	17	473	CCL2;CCL4;FCER2;FGF2;IL12A;IL13;IL15;IL17F;IL1RN;IL22RA2;IL27;IL4;LCN2;PTPN5;RPLP0;S100A12;SERPINB2
Reactome_Pathway	Metabolism of fat-soluble vitamins	0.000659761	6	48	APOA1;APOA2;APOB;APOC3;RBP4;TTR
Reactome_Pathway	Interleukin-4 and Interleukin-13 signaling	0.000956152	8	108	CCL2;FCER2;FGF2;IL12A;IL13;IL17F;IL4;LCN2
Reactome_Pathway	Interleukin-10 signaling	0.0066284	5	47	CCL2;CCL4;FCER2;IL12A;IL1RN
Reactome_Pathway	MAPK family signaling cascades	0.0066284	12	325	CDC14B;DUSP2;FGF16;FGF17;FGF2;FLT3;GRIN2B;ITGA2B;NCAM1;PAK3;PRKACG;SHC3
Reactome_Pathway	Signaling by activated point mutants of FGFR3	0.00926721	3	12	FGF16;FGF17;FGF2
Reactome_Pathway	FGFR3 mutant receptor activation	0.00926721	3	12	FGF16;FGF17;FGF2
Reactome_Pathway	Peptide ligand-binding receptors	0.00926721	9	201	CCL13;CCL16;CCL2;CCL21;CCL23;CCL27;CCL4;CX3CR1;PMCH
Reactome_Pathway	FGFR3 ligand binding and activation	0.00926721	3	13	FGF16;FGF17;FGF2
Reactome_Pathway	FGFR3c ligand binding and activation	0.00926721	3	13	FGF16;FGF17;FGF2
Reactome_Pathway	FGFR2c ligand binding and activation	0.00926721	3	13	FGF16;FGF17;FGF2
Reactome_Pathway	Phospholipase C-mediated cascade; FGFR3	0.00926721	3	13	FGF16;FGF17;FGF2
Reactome_Pathway	FGFR4 ligand binding and activation	0.010941	3	14	FGF16;FGF17;FGF2
Reactome_Pathway	Generation of second messenger molecules	0.010941	4	34	CD3E;CD3G;ITK;PAK3
Reactome_Pathway	Plasma lipoprotein remodeling	0.010941	4	34	APOA1;APOA2;APOB;APOC3
Reactome_Pathway	Phospholipase C-mediated cascade; FGFR4	0.0118834	3	15	FGF16;FGF17;FGF2
Reactome_Pathway	Activated point mutants of FGFR2	0.0163733	3	17	FGF16;FGF17;FGF2
Reactome_Pathway	Visual phototransduction	0.0163733	6	104	APOA1;APOA2;APOB;APOC3;RBP4;TTR
Reactome_Pathway	Phospholipase C-mediated cascade; FGFR2	0.0163733	3	18	FGF16;FGF17;FGF2
Reactome_Pathway	SHC-mediated cascade:FGFR3	0.0163733	3	18	FGF16;FGF17;FGF2
Reactome_Pathway	PI-3K cascade:FGFR3	0.0163733	3	18	FGF16;FGF17;FGF2
Reactome_Pathway	TNF receptor superfamily (TNFSF) members mediating non-canonical NF-kB pathway	0.0163733	3	18	CD40LG;LTB;TNFRSF13C
Reactome_Pathway	Binding and Uptake of Ligands by Scavenger Receptors	0.0175273	4	42	AMBP;APOA1;APOB;MARCO
Reactome_Pathway	Scavenging by Class A Receptors	0.0175273	3	19	APOA1;APOB;MARCO
Reactome_Pathway	Plasma lipoprotein assembly, remodeling, and clearance	0.0175273	5	75	APOA1;APOA2;APOB;APOC3;PRKACG
Reactome_Pathway	PI3K Cascade	0.0175273	4	44	FGF16;FGF17;FGF2;FLT3
Reactome_Pathway	FGFR2 ligand binding and activation	0.0175273	3	20	FGF16;FGF17;FGF2
Reactome_Pathway	FRS-mediated FGFR3 signaling	0.0175273	3	20	FGF16;FGF17;FGF2
Reactome_Pathway	SHC-mediated cascade:FGFR4	0.0175273	3	20	FGF16;FGF17;FGF2
Reactome_Pathway	PI-3K cascade:FGFR4	0.0175273	3	20	FGF16;FGF17;FGF2
Reactome_Pathway	FRS-mediated FGFR4 signaling	0.0220986	3	22	FGF16;FGF17;FGF2
Reactome_Pathway	Signaling by FGFR3 in disease	0.0220986	3	22	FGF16;FGF17;FGF2
Reactome_Pathway	IRS-mediated signalling	0.0221373	4	48	FGF16;FGF17;FGF2;FLT3
Reactome_Pathway	G alpha (i) signalling events	0.0228221	10	318	CCL13;CCL16;CCL21;CCL23;CCL27;CCL4;CX3CR1;PLA2G4A;PMCH;PRKACG
Reactome_Pathway	PI-3K cascade:FGFR2	0.0228221	3	23	FGF16;FGF17;FGF2
Reactome_Pathway	SHC-mediated cascade:FGFR2	0.0228221	3	23	FGF16;FGF17;FGF2
Reactome_Pathway	IRS-related events triggered by IGF1R	0.027071	4	52	FGF16;FGF17;FGF2;FLT3
Reactome_Pathway	FRS-mediated FGFR2 signaling	0.0271572	3	25	FGF16;FGF17;FGF2
Reactome_Pathway	Downstream signaling of activated FGFR3	0.0271572	3	25	FGF16;FGF17;FGF2
Reactome_Pathway	IGF1R signaling cascade	0.0271572	4	53	FGF16;FGF17;FGF2;FLT3
Reactome_Pathway	Signaling by Type 1 Insulin-like Growth Factor 1 Receptor (IGF1R)	0.0277586	4	54	FGF16;FGF17;FGF2;FLT3
Reactome_Pathway	Insulin receptor signalling cascade	0.0277586	4	54	FGF16;FGF17;FGF2;FLT3
Reactome_Pathway	WNT ligand biogenesis and trafficking	0.0277586	3	26	WNT16;WNT2;WNT4
Reactome_Pathway	RAF/MAP kinase cascade	0.0277586	9	280	DUSP2;FGF16;FGF17;FGF2;FLT3;GRIN2B;ITGA2B;NCAM1;SHC3
Reactome_Pathway	Downstream signaling of activated FGFR4	0.0301298	3	27	FGF16;FGF17;FGF2
Reactome_Pathway	MAPK1/MAPK3 signaling	0.030784	9	286	DUSP2;FGF16;FGF17;FGF2;FLT3;GRIN2B;ITGA2B;NCAM1;SHC3
Reactome_Pathway	Interleukin-12 family signaling	0.0308134	4	57	IL12A;IL27;RPLP0;SERPINB2
Reactome_Pathway	GPCR ligand binding	0.0335691	12	468	CCL13;CCL16;CCL2;CCL21;CCL23;CCL27;CCL4;CX3CR1;PMCH;WNT16;WNT2;WNT4
Reactome_Pathway	Non-integrin membrane-ECM interactions	0.0336798	4	59	FGF2;LAMB3;LAMC3;TTR
Reactome_Pathway	Negative regulation of FGFR3 signaling	0.033772	3	29	FGF16;FGF17;FGF2
Reactome_Pathway	Downstream signaling of activated FGFR2	0.036593	3	30	FGF16;FGF17;FGF2
Reactome_Pathway	Negative regulation of FGFR4 signaling	0.0395203	3	31	FGF16;FGF17;FGF2
Reactome_Pathway	HDL remodeling	0.0449377	2	10	APOA1;APOC3
Reactome_Pathway	FGFR2 mutant receptor activation	0.0449377	3	33	FGF16;FGF17;FGF2
Reactome_Pathway	Signaling by NOTCH2	0.0449377	3	33	DLL1;FCER2;HES5
Reactome_Pathway	Negative regulation of FGFR2 signaling	0.0481329	3	34	FGF16;FGF17;FGF2

## Sheet: Tumor enriched pathways
Term: Pathway name
adj.pval: BH adjusted p-values
found: number of genes that contribute to the enrichment
size: number of genes in the pathway
Genes: genes that contribute to the enrichment
library	Term	adj.pval	found	size	Genes
Reactome_Pathway	ECM proteoglycans	1.15933e-08	11	76	APP;COL1A1;COL1A2;COL3A1;COL5A1;COL5A2;COL6A3;FN1;ITGAV;TGFB3;VCAN
Reactome_Pathway	Syndecan interactions	1.15933e-08	8	27	COL1A1;COL1A2;COL3A1;COL5A1;COL5A2;FN1;ITGAV;THBS1
Reactome_Pathway	Extracellular matrix organization	6.43016e-08	17	300	A2M;ADAM12;APP;CAPN2;COL11A1;COL1A1;COL1A2;COL3A1;COL5A1;COL5A2;COL6A3;FN1;ITGAV;PECAM1;TGFB3;THBS1;VCAN
Reactome_Pathway	Platelet activation, signaling and aggregation	6.43016e-08	16	263	A2M;APP;CD63;CFD;COL1A1;COL1A2;FLNA;FN1;PECAM1;PIK3R1;RHOA;RHOB;SERPING1;TGFB3;THBS1;VEGFB
Reactome_Pathway	Signaling by MET	1.18526e-07	10	79	COL11A1;COL1A1;COL1A2;COL3A1;COL5A1;COL5A2;FN1;PIK3R1;RPS27A;UBB
Reactome_Pathway	Non-integrin membrane-ECM interactions	1.32648e-07	9	59	COL11A1;COL1A1;COL1A2;COL3A1;COL5A1;COL5A2;FN1;ITGAV;THBS1
Reactome_Pathway	Integrin cell surface interactions	1.76696e-07	10	85	COL1A1;COL1A2;COL3A1;COL5A1;COL5A2;COL6A3;FN1;ITGAV;PECAM1;THBS1
Reactome_Pathway	MET activates PTK2 signaling	3.4326e-07	7	30	COL11A1;COL1A1;COL1A2;COL3A1;COL5A1;COL5A2;FN1
Reactome_Pathway	Platelet degranulation	6.40264e-07	11	129	A2M;APP;CD63;CFD;FLNA;FN1;PECAM1;SERPING1;TGFB3;THBS1;VEGFB
Reactome_Pathway	Response to elevated platelet cytosolic Ca2+	8.61317e-07	11	134	A2M;APP;CD63;CFD;FLNA;FN1;PECAM1;SERPING1;TGFB3;THBS1;VEGFB
Reactome_Pathway	Interleukin-4 and Interleukin-13 signaling	1.19416e-06	10	108	ANXA1;COL1A2;FN1;FOS;HSP90B1;MCL1;MYC;PIK3R1;TWIST1;ZEB1
Reactome_Pathway	MET promotes cell motility	2.34972e-06	7	41	COL11A1;COL1A1;COL1A2;COL3A1;COL5A1;COL5A2;FN1
Reactome_Pathway	Collagen chain trimerization	3.62436e-06	7	44	COL11A1;COL1A1;COL1A2;COL3A1;COL5A1;COL5A2;COL6A3
Reactome_Pathway	Degradation of the extracellular matrix	1.12348e-05	10	140	A2M;CAPN2;COL11A1;COL1A1;COL1A2;COL3A1;COL5A1;COL5A2;COL6A3;FN1
Reactome_Pathway	Signaling by Interleukins	1.21194e-05	17	473	ANXA1;APP;COL1A2;FN1;FOS;HSP90B1;IL1R1;IL6ST;JUN;MCL1;MYC;PIK3R1;RPS27A;SOD2;TWIST1;UBB;ZEB1
Reactome_Pathway	Scavenging by Class A Receptors	1.76859e-05	5	19	COL1A1;COL1A2;COL3A1;COLEC12;HSP90B1
Reactome_Pathway	Complement cascade	1.9823e-05	7	58	C1R;C1S;C3;CD46;CD55;CFD;SERPING1
Reactome_Pathway	Assembly of collagen fibrils and other multimeric structures	2.66312e-05	7	61	COL11A1;COL1A1;COL1A2;COL3A1;COL5A1;COL5A2;COL6A3
Reactome_Pathway	Collagen degradation	3.52193e-05	7	64	COL11A1;COL1A1;COL1A2;COL3A1;COL5A1;COL5A2;COL6A3
Reactome_Pathway	Signaling by TGF-beta Receptor Complex	3.724e-05	8	94	COL1A2;ITGAV;MYC;RHOA;RPS27A;TGFB3;TGFBR2;UBB
Reactome_Pathway	Binding and Uptake of Ligands by Scavenger Receptors	4.05885e-05	6	42	COL1A1;COL1A2;COL3A1;COLEC12;HSP90B1;LRP1
Reactome_Pathway	Collagen biosynthesis and modifying enzymes	4.17445e-05	7	67	COL11A1;COL1A1;COL1A2;COL3A1;COL5A1;COL5A2;COL6A3
Reactome_Pathway	GP1b-IX-V activation signalling	6.97706e-05	4	12	COL1A1;COL1A2;FLNA;PIK3R1
Reactome_Pathway	Regulation of Complement cascade	7.03532e-05	6	47	C1R;C1S;C3;CD46;CD55;SERPING1
Reactome_Pathway	TGF-beta receptor signaling in EMT (epithelial to mesenchymal transition)	0.000223524	4	16	RHOA;RPS27A;TGFBR2;UBB
Reactome_Pathway	Signaling by PDGF	0.000223524	6	58	COL3A1;COL5A1;COL5A2;COL6A3;PIK3R1;THBS1
Reactome_Pathway	Signaling by TGFB family members	0.000223524	8	124	COL1A2;ITGAV;MYC;RHOA;RPS27A;TGFB3;TGFBR2;UBB
Reactome_Pathway	Collagen formation	0.000242052	7	90	COL11A1;COL1A1;COL1A2;COL3A1;COL5A1;COL5A2;COL6A3
Reactome_Pathway	GPVI-mediated activation cascade	0.000245736	5	35	COL1A1;COL1A2;PIK3R1;RHOA;RHOB
Reactome_Pathway	Immunoregulatory interactions between a Lymphoid and a non-Lymphoid cell	0.000337253	8	133	B2M;C3;CD34;CD99;COL1A1;COL1A2;COL3A1;COLEC12
Reactome_Pathway	Cell surface interactions at the vascular wall	0.00040542	8	137	CD74;CD99;COL1A1;COL1A2;FN1;ITGAV;PECAM1;PIK3R1
Reactome_Pathway	Deregulated CDK5 triggers multiple neurodegenerative pathways in Alzheimer's disease models	0.000675032	4	22	APP;CAPN2;JUN;SOD2
Reactome_Pathway	Neurodegenerative Diseases	0.000675032	4	22	APP;CAPN2;JUN;SOD2
Reactome_Pathway	Initial triggering of complement	0.000788169	4	23	C1R;C1S;C3;CFD
Reactome_Pathway	TGF-beta receptor signaling activates SMADs	0.000890624	5	47	ITGAV;RPS27A;TGFB3;TGFBR2;UBB
Reactome_Pathway	Defective Intrinsic Pathway for Apoptosis	0.0010502	4	25	APP;CAPN2;JUN;SOD2
Reactome_Pathway	Signaling by EGFR	0.00114146	5	50	ADAM12;PIK3R1;RPS27A;SPRY1;UBB
Reactome_Pathway	Infection with Mycobacterium tuberculosis	0.00136317	4	27	B2M;RAB7A;RPS27A;UBB
Reactome_Pathway	Transcriptional regulation by RUNX3	0.00271338	6	96	BRD2;CTNNB1;LEF1;MYC;RPS27A;UBB
Reactome_Pathway	Suppression of phagosomal maturation	0.00290536	3	13	RAB7A;RPS27A;UBB
Reactome_Pathway	NCAM signaling for neurite out-growth	0.00314367	5	63	COL3A1;COL5A1;COL5A2;COL6A3;FGFR1
Reactome_Pathway	SMAD2/SMAD3:SMAD4 heterotrimer regulates transcription	0.0039136	4	36	COL1A2;MYC;RPS27A;UBB
Reactome_Pathway	Signaling by VEGF	0.00469737	6	108	ACTB;CTNNB1;ITGAV;PIK3R1;RHOA;VEGFB
Reactome_Pathway	MAPK family signaling cascades	0.00572291	10	325	ACTB;DUSP1;FGFR1;FN1;IL6ST;JUN;MYC;PIK3R1;RPS27A;UBB
Reactome_Pathway	Bacterial Infection Pathways	0.00574068	5	73	B2M;CTNNB1;RAB7A;RPS27A;UBB
Reactome_Pathway	Cellular response to chemical stress	0.00626826	8	215	COX5B;COX6B1;MYC;NFE2L2;RPS27A;SOD2;TXNIP;UBB
Reactome_Pathway	Deactivation of the beta-catenin transactivating complex	0.00626826	4	42	CTNNB1;LEF1;RPS27A;UBB
Reactome_Pathway	NCAM1 interactions	0.00626826	4	42	COL3A1;COL5A1;COL5A2;COL6A3
Reactome_Pathway	Constitutive Signaling by Ligand-Responsive EGFR Cancer Variants	0.00760006	3	19	PIK3R1;RPS27A;UBB
Reactome_Pathway	Signaling by Ligand-Responsive EGFR Variants in Cancer	0.00760006	3	19	PIK3R1;RPS27A;UBB
Reactome_Pathway	Neutrophil degranulation	0.0081466	12	480	B2M;C3;CD55;CD63;CFD;ITGAV;LAMP1;LGALS3;PECAM1;RAB7A;RHOA;TUBB
Reactome_Pathway	Listeria monocytogenes entry into host cells	0.00854666	3	20	CTNNB1;RPS27A;UBB
Reactome_Pathway	Signaling by ERBB2	0.0109872	4	50	PIK3R1;RHOA;RPS27A;UBB
Reactome_Pathway	Regulation of signaling by CBL	0.0109872	3	22	PIK3R1;RPS27A;UBB
Reactome_Pathway	Diseases of signal transduction by growth factor receptors and second messengers	0.0113425	11	433	ACTB;CTNNB1;FGFR1;FN1;MYC;PIK3R1;RPS27A;RPS6;TGFBR2;TPM4;UBB
Reactome_Pathway	Transcriptional activity of SMAD2/SMAD3:SMAD4 heterotrimer	0.0113425	4	51	COL1A2;MYC;RPS27A;UBB
Reactome_Pathway	Response of Mtb to phagocytosis	0.0117905	3	23	RAB7A;RPS27A;UBB
Reactome_Pathway	Signaling by FGFR1	0.0117905	4	52	FGFR1;PIK3R1;RPS27A;UBB
Reactome_Pathway	Signaling by ALK in cancer	0.0140934	4	55	FN1;PIK3R1;RPS6;TPM4
Reactome_Pathway	Signaling by ALK fusions and activated point mutants	0.0140934	4	55	FN1;PIK3R1;RPS6;TPM4
Reactome_Pathway	Signaling by EGFR in Cancer	0.0142713	3	25	PIK3R1;RPS27A;UBB
Reactome_Pathway	Toll Like Receptor 10 (TLR10) Cascade	0.0143868	5	97	APP;FOS;JUN;RPS27A;UBB
Reactome_Pathway	Toll Like Receptor 5 (TLR5) Cascade	0.0143868	5	97	APP;FOS;JUN;RPS27A;UBB
Reactome_Pathway	MyD88 cascade initiated on plasma membrane	0.0143868	5	97	APP;FOS;JUN;RPS27A;UBB
Reactome_Pathway	Nucleotide-binding domain, leucine rich repeat containing receptor (NLR) signaling pathways	0.0143868	4	57	APP;RPS27A;TXNIP;UBB
Reactome_Pathway	Downregulation of TGF-beta receptor signaling	0.0143868	3	26	RPS27A;TGFBR2;UBB
Reactome_Pathway	Purinergic signaling in leishmaniasis infection	0.0143868	3	26	APP;C3;TXNIP
Reactome_Pathway	Cell recruitment (pro-inflammatory response)	0.0143868	3	26	APP;C3;TXNIP
Reactome_Pathway	VEGFA-VEGFR2 Pathway	0.0150966	5	99	ACTB;CTNNB1;ITGAV;PIK3R1;RHOA
Reactome_Pathway	FLT3 signaling in disease	0.0174029	3	28	PIK3R1;RPS27A;UBB
Reactome_Pathway	TRAF6 mediated induction of NFkB and MAP kinases upon TLR7/8 or 9 activation	0.0175045	5	103	APP;FOS;JUN;RPS27A;UBB
Reactome_Pathway	Interferon Signaling	0.0175309	8	269	B2M;EGR1;FLNA;HLA-DRA;IFNGR1;ILF3;RPS27A;UBB
Reactome_Pathway	Diseases of programmed cell death	0.0175309	5	104	APP;CAPN2;H3-3A;JUN;SOD2
Reactome_Pathway	MyD88 dependent cascade initiated on endosome	0.0175309	5	104	APP;FOS;JUN;RPS27A;UBB
Reactome_Pathway	Toll Like Receptor 3 (TLR3) Cascade	0.0178091	5	105	APP;FOS;JUN;RPS27A;UBB
Reactome_Pathway	Toll Like Receptor 7/8 (TLR7/8) Cascade	0.0178091	5	105	APP;FOS;JUN;RPS27A;UBB
Reactome_Pathway	MAP kinase activation	0.0191	4	64	FOS;JUN;RPS27A;UBB
Reactome_Pathway	Cytoprotection by HMOX1	0.0191	4	64	COX5B;COX6B1;NFE2L2;TXNIP
Reactome_Pathway	Toll Like Receptor 9 (TLR9) Cascade	0.0191607	5	108	APP;FOS;JUN;RPS27A;UBB
Reactome_Pathway	Post-translational protein phosphorylation	0.0191607	5	108	APP;C3;FN1;HSP90B1;VCAN
Reactome_Pathway	EGFR downregulation	0.0193224	3	31	RPS27A;SPRY1;UBB
Reactome_Pathway	Signaling by CSF1 (M-CSF) in myeloid cells	0.0193224	3	31	PIK3R1;RPS27A;UBB
Reactome_Pathway	MyD88-independent TLR4 cascade	0.0193224	5	110	APP;FOS;JUN;RPS27A;UBB
Reactome_Pathway	Senescence-Associated Secretory Phenotype (SASP)	0.0193224	5	110	FOS;H3-3A;JUN;RPS27A;UBB
Reactome_Pathway	TRIF(TICAM1)-mediated TLR4 signaling	0.0193224	5	110	APP;FOS;JUN;RPS27A;UBB
Reactome_Pathway	Amyloid fiber formation	0.0193224	5	110	APP;B2M;H3-3A;RPS27A;UBB
Reactome_Pathway	RIPK1-mediated regulated necrosis	0.0200741	3	32	RPS27A;TNFSF10;UBB
Reactome_Pathway	Regulation of necroptotic cell death	0.0200741	3	32	RPS27A;TNFSF10;UBB
Reactome_Pathway	Leishmania infection	0.0200741	6	164	ACTB;APP;C3;GNAS;JUN;TXNIP
Reactome_Pathway	Parasitic Infection Pathways	0.0200741	6	164	ACTB;APP;C3;GNAS;JUN;TXNIP
Reactome_Pathway	MyD88:MAL(TIRAP) cascade initiated on plasma membrane	0.0202594	5	113	APP;FOS;JUN;RPS27A;UBB
Reactome_Pathway	Toll Like Receptor TLR6:TLR2 Cascade	0.0202594	5	113	APP;FOS;JUN;RPS27A;UBB
Reactome_Pathway	MAPK1/MAPK3 signaling	0.0202594	8	286	ACTB;DUSP1;FGFR1;FN1;IL6ST;PIK3R1;RPS27A;UBB
Reactome_Pathway	Oncogene Induced Senescence	0.0207363	3	33	ETS1;RPS27A;UBB
Reactome_Pathway	Negative regulation of FGFR1 signaling	0.0207363	3	33	FGFR1;RPS27A;UBB
Reactome_Pathway	Toll-like Receptor Cascades	0.0212374	6	168	APP;FOS;HSP90B1;JUN;RPS27A;UBB
Reactome_Pathway	Toll Like Receptor TLR1:TLR2 Cascade	0.0213873	5	116	APP;FOS;JUN;RPS27A;UBB
Reactome_Pathway	Toll Like Receptor 2 (TLR2) Cascade	0.0213873	5	116	APP;FOS;JUN;RPS27A;UBB
Reactome_Pathway	Interleukin-17 signaling	0.0228747	4	72	FOS;JUN;RPS27A;UBB
Reactome_Pathway	Activation of the AP-1 family of transcription factors	0.0228747	2	10	FOS;JUN
Reactome_Pathway	IRAK2 mediated activation of TAK1 complex	0.0228747	2	10	RPS27A;UBB
Reactome_Pathway	TCF dependent signaling in response to WNT	0.0228747	7	232	CTNNB1;H3-3A;LEF1;MYC;RPS27A;SFRP2;UBB
Reactome_Pathway	Transcriptional regulation by RUNX2	0.0244312	5	121	COL1A1;LGALS3;RPS27A;TWIST1;UBB
Reactome_Pathway	Molecules associated with elastic fibres	0.0257039	3	37	FN1;ITGAV;TGFB3
Reactome_Pathway	Oxidative Stress Induced Senescence	0.0257039	5	124	FOS;H3-3A;JUN;RPS27A;UBB
Reactome_Pathway	Formation of annular gap junctions	0.0257039	2	11	ACTB;DAB2
Reactome_Pathway	TICAM1,TRAF6-dependent induction of TAK1 complex	0.0257039	2	11	RPS27A;UBB
Reactome_Pathway	Alpha-protein kinase 1 signaling pathway	0.0257039	2	11	RPS27A;UBB
Reactome_Pathway	Pexophagy	0.0257039	2	11	RPS27A;UBB
Reactome_Pathway	Regulation of BACH1 activity	0.0257039	2	11	RPS27A;UBB
Reactome_Pathway	Regulation of Insulin-like Growth Factor (IGF) transport and uptake by Insulin-like Growth Factor Binding Proteins (IGFBPs)	0.026074	5	125	APP;C3;FN1;HSP90B1;VCAN
Reactome_Pathway	DNA Damage Recognition in GG-NER	0.0261737	3	38	ACTB;RPS27A;UBB
Reactome_Pathway	FLT3 Signaling	0.0261737	3	38	PIK3R1;RPS27A;UBB
Reactome_Pathway	Ovarian tumor domain proteases	0.0276985	3	39	RHOA;RPS27A;UBB
Reactome_Pathway	Platelet Aggregation (Plug Formation)	0.0276985	3	39	COL1A1;COL1A2;FN1
Reactome_Pathway	Gap junction degradation	0.0283607	2	12	ACTB;DAB2
Reactome_Pathway	PECAM1 interactions	0.0283607	2	12	ITGAV;PECAM1
Reactome_Pathway	Josephin domain DUBs	0.0283607	2	12	RPS27A;UBB
Reactome_Pathway	TICAM1-dependent activation of IRF3/IRF7	0.0283607	2	12	RPS27A;UBB
Reactome_Pathway	Signaling by FGFR3	0.0285286	3	40	PIK3R1;RPS27A;UBB
Reactome_Pathway	Signaling by FGFR4	0.0303478	3	41	PIK3R1;RPS27A;UBB
Reactome_Pathway	Degradation of beta-catenin by the destruction complex	0.0309954	4	83	CTNNB1;LEF1;RPS27A;UBB
Reactome_Pathway	Fc epsilon receptor (FCERI) signaling	0.0309954	5	134	FOS;JUN;PIK3R1;RPS27A;UBB
Reactome_Pathway	RHOF GTPase cycle	0.0309954	3	42	ACTB;PIK3R1;RAB7A
Reactome_Pathway	Downregulation of ERBB2:ERBB3 signaling	0.0309954	2	13	RPS27A;UBB
Reactome_Pathway	p75NTR recruits signalling complexes	0.0309954	2	13	RPS27A;UBB
Reactome_Pathway	NF-kB is activated and signals survival	0.0309954	2	13	RPS27A;UBB
Reactome_Pathway	Advanced glycosylation endproduct receptor signaling	0.0309954	2	13	APP;LGALS3
Reactome_Pathway	Negative regulation of MAPK pathway	0.03257	3	43	DUSP1;RPS27A;UBB
Reactome_Pathway	Cellular Senescence	0.0326088	6	195	ETS1;FOS;H3-3A;JUN;RPS27A;UBB
Reactome_Pathway	Elastic fibre formation	0.0333634	3	44	FN1;ITGAV;TGFB3
Reactome_Pathway	Signaling by WNT	0.0333634	8	331	CTNNB1;H3-3A;LEF1;MYC;RHOA;RPS27A;SFRP2;UBB
Reactome_Pathway	Creation of C4 and C2 activators	0.0333634	2	14	C1R;C1S
Reactome_Pathway	Membrane binding and targetting of GAG proteins	0.0333634	2	14	RPS27A;UBB
Reactome_Pathway	Synthesis And Processing Of GAG, GAGPOL Polyproteins	0.0333634	2	14	RPS27A;UBB
Reactome_Pathway	Glycogen synthesis	0.0333634	2	14	RPS27A;UBB
Reactome_Pathway	TRAF6 mediated IRF7 activation in TLR7/8 or 9 signaling	0.0333634	2	14	RPS27A;UBB
Reactome_Pathway	Formation of axial mesoderm	0.0333634	2	14	CTNNB1;LEF1
Reactome_Pathway	Smooth Muscle Contraction	0.034105	3	45	ANXA1;TPM1;TPM4
Reactome_Pathway	TAK1-dependent IKK and NF-kappa-B activation	0.034105	3	45	APP;RPS27A;UBB
Reactome_Pathway	Signaling by FGFR	0.0343141	4	89	FGFR1;PIK3R1;RPS27A;UBB
Reactome_Pathway	MAPK6/MAPK4 signaling	0.0343141	4	89	JUN;MYC;RPS27A;UBB
Reactome_Pathway	Peptide chain elongation	0.0343141	4	90	RPL23;RPL7A;RPS27A;RPS6
Reactome_Pathway	Viral mRNA Translation	0.0343141	4	90	RPL23;RPL7A;RPS27A;RPS6
Reactome_Pathway	Formation of the beta-catenin:TCF transactivating complex	0.0343141	4	90	CTNNB1;H3-3A;LEF1;MYC
Reactome_Pathway	Anchoring fibril formation	0.0343141	2	15	COL1A1;COL1A2
Reactome_Pathway	Signaling by NOTCH1 HD Domain Mutants in Cancer	0.0343141	2	15	RPS27A;UBB
Reactome_Pathway	Constitutive Signaling by NOTCH1 HD Domain Mutants	0.0343141	2	15	RPS27A;UBB
Reactome_Pathway	Regulation of innate immune responses to cytosolic DNA	0.0343141	2	15	RPS27A;UBB
Reactome_Pathway	Platelet Adhesion to exposed collagen	0.0343141	2	15	COL1A1;COL1A2
Reactome_Pathway	InlB-mediated entry of Listeria monocytogenes into host cell	0.0343141	2	15	RPS27A;UBB
Reactome_Pathway	IRAK1 recruits IKK complex	0.0343141	2	15	RPS27A;UBB
Reactome_Pathway	Negative regulation of FLT3	0.0343141	2	15	RPS27A;UBB
Reactome_Pathway	IRAK1 recruits IKK complex upon TLR7/8 or 9 stimulation	0.0343141	2	15	RPS27A;UBB
Reactome_Pathway	Toll Like Receptor 4 (TLR4) Cascade	0.0351307	5	146	APP;FOS;JUN;RPS27A;UBB
Reactome_Pathway	Beta-catenin independent WNT signaling	0.0351307	5	146	CTNNB1;LEF1;RHOA;RPS27A;UBB
Reactome_Pathway	NOTCH1 Intracellular Domain Regulates Transcription	0.0351307	3	48	MYC;RPS27A;UBB
Reactome_Pathway	Interleukin-3, Interleukin-5 and GM-CSF signaling	0.0351307	3	48	PIK3R1;RPS27A;UBB
Reactome_Pathway	Eukaryotic Translation Elongation	0.0351307	4	94	RPL23;RPL7A;RPS27A;RPS6
Reactome_Pathway	Selenocysteine synthesis	0.0351307	4	94	RPL23;RPL7A;RPS27A;RPS6
Reactome_Pathway	Eukaryotic Translation Termination	0.0351307	4	94	RPL23;RPL7A;RPS27A;RPS6
Reactome_Pathway	Translesion synthesis by REV1	0.0351307	2	16	RPS27A;UBB
Reactome_Pathway	Spry regulation of FGF signaling	0.0351307	2	16	RPS27A;UBB
Reactome_Pathway	Assembly Of The HIV Virion	0.0351307	2	16	RPS27A;UBB
Reactome_Pathway	p75NTR signals via NF-kB	0.0351307	2	16	RPS27A;UBB
Reactome_Pathway	NRIF signals cell death from the nucleus	0.0351307	2	16	RPS27A;UBB
Reactome_Pathway	Glycogen storage diseases	0.0351307	2	16	RPS27A;UBB
Reactome_Pathway	MAP3K8 (TPL2)-dependent MAPK1/3 activation	0.0351307	2	16	RPS27A;UBB
Reactome_Pathway	The NLRP3 inflammasome	0.0351307	2	16	APP;TXNIP
Reactome_Pathway	VLDLR internalisation and degradation	0.0351307	2	16	RPS27A;UBB
Reactome_Pathway	IRAK2 mediated activation of TAK1 complex upon TLR7/8 or 9 stimulation	0.0351307	2	16	RPS27A;UBB
Reactome_Pathway	Nonsense Mediated Decay (NMD) independent of the Exon Junction Complex (EJC)	0.0371667	4	96	RPL23;RPL7A;RPS27A;RPS6
Reactome_Pathway	RAF/MAP kinase cascade	0.0373247	7	280	ACTB;DUSP1;FGFR1;FN1;PIK3R1;RPS27A;UBB
Reactome_Pathway	Nuclear events mediated by NFE2L2	0.0378343	4	97	MYC;NFE2L2;RPS27A;UBB
Reactome_Pathway	Cell-Cell communication	0.0378343	5	153	ACTB;CTNNB1;FLNA;ILF3;PIK3R1
Reactome_Pathway	Translesion synthesis by POLK	0.0378343	2	17	RPS27A;UBB
Reactome_Pathway	Translesion synthesis by POLI	0.0378343	2	17	RPS27A;UBB
Reactome_Pathway	TRAF6-mediated induction of TAK1 complex within TLR4 complex	0.0378343	2	17	RPS27A;UBB
Reactome_Pathway	Germ layer formation at gastrulation	0.0378343	2	17	CTNNB1;LEF1
Reactome_Pathway	Downstream TCR signaling	0.0381465	4	98	HLA-DRA;PIK3R1;RPS27A;UBB
Reactome_Pathway	Potential therapeutics for SARS	0.0392179	4	99	IFNGR1;IL1R1;NFE2L2;TUBB
Reactome_Pathway	GSK3B and BTRC:CUL1-mediated-degradation of NFE2L2	0.0392179	3	52	NFE2L2;RPS27A;UBB
Reactome_Pathway	Signaling by ROBO receptors	0.0401517	6	219	RHOA;RPL23;RPL7A;RPS27A;RPS6;UBB
Reactome_Pathway	Crosslinking of collagen fibrils	0.0405275	2	18	COL1A1;COL1A2
Reactome_Pathway	Cell-extracellular matrix interactions	0.0405275	2	18	ACTB;FLNA
Reactome_Pathway	Activation of IRF3, IRF7 mediated by TBK1, IKBKE	0.0405275	2	18	RPS27A;UBB
Reactome_Pathway	Regulation of NF-kappa B signaling	0.0405275	2	18	RPS27A;UBB
Reactome_Pathway	UCH proteinases	0.0412389	4	102	ACTB;RPS27A;TGFBR2;UBB
Reactome_Pathway	Formation of a pool of free 40S subunits	0.0412389	4	102	RPL23;RPL7A;RPS27A;RPS6
Reactome_Pathway	Response of EIF2AK4 (GCN2) to amino acid deficiency	0.0412389	4	102	RPL23;RPL7A;RPS27A;RPS6
Reactome_Pathway	Signaling by PTK6	0.0412389	3	54	RHOA;RPS27A;UBB
Reactome_Pathway	Signaling by Non-Receptor Tyrosine Kinases	0.0412389	3	54	RHOA;RPS27A;UBB
Reactome_Pathway	Translesion Synthesis by POLH	0.0432079	2	19	RPS27A;UBB
Reactome_Pathway	Regulation of TP53 Activity through Methylation	0.0432079	2	19	RPS27A;UBB
Reactome_Pathway	Nuclear events stimulated by ALK signaling in cancer	0.0432079	2	19	FN1;RPS6
Reactome_Pathway	Antigen processing-Cross presentation	0.0444079	4	105	B2M;ITGAV;RPS27A;UBB
Reactome_Pathway	Adherens junctions interactions	0.0465617	3	57	ACTB;CTNNB1;ILF3
Reactome_Pathway	TICAM1, RIP1-mediated IKK complex recruitment	0.0465617	2	20	RPS27A;UBB
Reactome_Pathway	RHO GTPases activate CIT	0.0465617	2	20	RHOA;RHOB
Reactome_Pathway	RHO GTPases Activate ROCKs	0.0465617	2	20	RHOA;RHOB
Reactome_Pathway	Signaling by ERBB4	0.0467106	3	58	PIK3R1;RPS27A;UBB
Reactome_Pathway	Signaling by NOTCH1 PEST Domain Mutants in Cancer	0.0467106	3	58	MYC;RPS27A;UBB
Reactome_Pathway	Signaling by NOTCH1 in Cancer	0.0467106	3	58	MYC;RPS27A;UBB
Reactome_Pathway	Constitutive Signaling by NOTCH1 PEST Domain Mutants	0.0467106	3	58	MYC;RPS27A;UBB
Reactome_Pathway	Signaling by NOTCH1 HD+PEST Domain Mutants in Cancer	0.0467106	3	58	MYC;RPS27A;UBB
Reactome_Pathway	Constitutive Signaling by NOTCH1 HD+PEST Domain Mutants	0.0467106	3	58	MYC;RPS27A;UBB
Reactome_Pathway	Sema4D induced cell migration and growth-cone collapse	0.0480673	2	21	RHOA;RHOB
Reactome_Pathway	Signal transduction by L1	0.0480673	2	21	FGFR1;ITGAV
Reactome_Pathway	Regulation of FZD by ubiquitination	0.0480673	2	21	RPS27A;UBB
Reactome_Pathway	PI-3K cascade:FGFR1	0.0480673	2	21	FGFR1;PIK3R1
Reactome_Pathway	Inflammasomes	0.0480673	2	21	APP;TXNIP
Reactome_Pathway	Negative regulation of MET activity	0.0480673	2	21	RPS27A;UBB
Reactome_Pathway	ER Quality Control Compartment (ERQC)	0.0480673	2	21	RPS27A;UBB
Reactome_Pathway	Regulated Necrosis	0.0492882	3	60	RPS27A;TNFSF10;UBB
