# Supplementary material for: Extraction of a stromal metastatic gene signature in breast cancer via spatial profiling
Source: J Exp Clin Cancer Res. 2025 Mar 8;44:89. doi: 10.1186/s13046-025-03353-3 (PMC11892262; doi:10.1186/s13046-025-03353-3)
Supplement: Supplementary file 4 — Supplementary Material 4. [file 13046_2025_3353_MOESM4_ESM.xlsx]

## Sheet: Lymphocyte.Regulation
geneID: gene symbol name form the Lymphocyte.Regulation pathway
FC: Fold Change
FC_forLog: absolute-FC reciprocal for negative FCs
log2FC: Fold change in log-2 scale
p-value: differential expression p-value from SAM
significance: 1 = differential expression (p-value < 0.05, log2FC>0.058)
geneID	FC	FC_forLog	log2FC	p-value	significance	direction
COL1A2	-10.81	0.09	-3.43	0.00056	1	Tumor-UP
CD99	-2.57	0.39	-1.36	0.00061	1	Tumor-UP
COL3A1	-5.79	0.17	-2.53	0.00065	1	Tumor-UP
COL1A1	-6.53	0.15	-2.71	0.0007	1	Tumor-UP
SH2D1B	1.62	1.62	0.7	0.00075	1	Metastasis-UP
KIR2DS2	1.77	1.77	0.82	0.0015	1	Metastasis-UP
LILRB2	1.86	1.86	0.9	0.0019	1	Metastasis-UP
KIR2DL1	1.43	1.43	0.52	0.0022	0	Metastasis-UP
CD1E	1.63	1.63	0.7	0.0034	1	Metastasis-UP
C3	-2.54	0.39	-1.35	0.0036	1	Tumor-UP
CD1B	1.61	1.61	0.69	0.0037	1	Metastasis-UP
CD40LG	1.58	1.58	0.66	0.0037	1	Metastasis-UP
TREM1	1.3	1.3	0.37	0.0047	0	Metastasis-UP
COLEC12	-1.8	0.56	-0.85	0.005	1	Tumor-UP
B2M	-2.06	0.48	-1.04	0.0059	1	Tumor-UP
KIR3DL2	2.24	2.24	1.16	0.0061	1	Metastasis-UP
ITGA4	1.39	1.39	0.48	0.0067	0	Metastasis-UP
CD96	1.49	1.49	0.58	0.0088	0	Metastasis-UP
CD3G	1.5	1.5	0.59	0.0093	1	Metastasis-UP
CD3E	1.64	1.64	0.71	0.011	1	Metastasis-UP
KIR2DS3	1.53	1.53	0.62	0.011	1	Metastasis-UP
KLRD1	1.46	1.46	0.54	0.014	0	Metastasis-UP
FCGRT	-1.41	0.71	-0.5	0.02	0	Tumor-UP
HLA-E	-1.55	0.64	-0.63	0.021	0	Tumor-UP
CXADR	1.37	1.37	0.46	0.022	0	Metastasis-UP
KLRC1	1.45	1.45	0.54	0.022	0	Metastasis-UP
CD22	1.37	1.37	0.45	0.03	0	Metastasis-UP
ITGB1	-1.6	0.62	-0.68	0.031	0	Tumor-UP
ITGAL	1.29	1.29	0.36	0.032	0	Metastasis-UP
NCR1	1.57	1.57	0.65	0.032	1	Metastasis-UP
LILRA4	1.71	1.71	0.78	0.035	1	Metastasis-UP
LILRA3	1.64	1.64	0.71	0.039	1	Metastasis-UP
LILRA5	1.63	1.63	0.71	0.039	1	Metastasis-UP
CD84	1.32	1.32	0.4	0.04	0	Metastasis-UP
SIGLEC5	1.34	1.34	0.42	0.04	0	Metastasis-UP
SLAMF6	1.36	1.36	0.44	0.045	0	Metastasis-UP
LILRB3	1.72	1.72	0.78	0.052	1	Metastasis-UP
CD160	1.31	1.31	0.39	0.06	0	Metastasis-UP
CD8A	1.45	1.45	0.53	0.061	0	Metastasis-UP
MICB	1.42	1.42	0.51	0.062	0	Metastasis-UP
SLAMF1	1.26	1.26	0.33	0.064	0	Metastasis-UP
FCGR1A	1.32	1.32	0.4	0.066	0	Metastasis-UP
CD200	-1.37	0.73	-0.45	0.074	0	Tumor-UP
CR2	1.36	1.36	0.44	0.074	0	Metastasis-UP
TREM2	1.26	1.26	0.33	0.074	0	Metastasis-UP
HLA-F	-1.34	0.75	-0.42	0.075	0	Tumor-UP
LILRA1	1.29	1.29	0.37	0.08	0	Metastasis-UP
SAMSN1	1.31	1.31	0.39	0.08	0	Metastasis-UP
SH2D1A	1.33	1.33	0.41	0.08	0	Metastasis-UP
JAML	1.26	1.26	0.34	0.12	0	Metastasis-UP
CD1A	1.21	1.21	0.27	0.13	0	Metastasis-UP
CD300A	1.21	1.21	0.27	0.13	0	Metastasis-UP
CD81	-1.31	0.76	-0.39	0.14	0	Tumor-UP
SIGLEC8	1.23	1.23	0.3	0.14	0	Metastasis-UP
HLA-C	-1.32	0.76	-0.4	0.18	0	Tumor-UP
KLRB1	1.23	1.23	0.3	0.18	0	Metastasis-UP
FCGR3A	1.29	1.29	0.36	0.19	0	Metastasis-UP
ITGB7	1.2	1.2	0.26	0.19	0	Metastasis-UP
TRAC	1.29	1.29	0.36	0.19	0	Metastasis-UP
ICAM1	1.19	1.19	0.25	0.21	0	Metastasis-UP
ICAM4	1.24	1.24	0.31	0.21	0	Metastasis-UP
IFITM1	-1.32	0.76	-0.41	0.21	0	Tumor-UP
CD8B	1.2	1.2	0.27	0.22	0	Metastasis-UP
COL17A1	1.19	1.19	0.25	0.23	0	Metastasis-UP
NECTIN2	1.15	1.15	0.2	0.24	0	Metastasis-UP
CD1C	1.25	1.25	0.32	0.25	0	Metastasis-UP
HLA-G	1.14	1.14	0.19	0.3	0	Metastasis-UP
LY9	1.19	1.19	0.25	0.3	0	Metastasis-UP
KLRF1	1.15	1.15	0.2	0.31	0	Metastasis-UP
CDH1	1.13	1.13	0.18	0.32	0	Metastasis-UP
LILRB4	1.17	1.17	0.23	0.32	0	Metastasis-UP
SIRPB2	1.13	1.13	0.17	0.32	0	Metastasis-UP
LILRB1	1.14	1.14	0.18	0.36	0	Metastasis-UP
SELL	1.15	1.15	0.2	0.36	0	Metastasis-UP
KLRK1	1.17	1.17	0.23	0.38	0	Metastasis-UP
CD3D	1.16	1.16	0.22	0.39	0	Metastasis-UP
KLRG1	1.15	1.15	0.2	0.4	0	Metastasis-UP
PVR	1.18	1.18	0.24	0.42	0	Metastasis-UP
CD33	1.11	1.11	0.15	0.46	0	Metastasis-UP
TRBC1	1.16	1.16	0.21	0.46	0	Metastasis-UP
HLA-B	-1.19	0.84	-0.25	0.48	0	Tumor-UP
ICAM3	-1.08	0.93	-0.11	0.49	0	Tumor-UP
BTLA	1.11	1.11	0.15	0.51	0	Metastasis-UP
SLAMF7	1.1	1.1	0.14	0.55	0	Metastasis-UP
VCAM1	1.08	1.08	0.12	0.55	0	Metastasis-UP
SIGLEC1	1.07	1.07	0.09	0.6	0	Metastasis-UP
ICAM2	-1.07	0.94	-0.09	0.61	0	Tumor-UP
MICA	1.09	1.09	0.13	0.65	0	Metastasis-UP
CD19	-1.06	0.95	-0.08	0.66	0	Tumor-UP
LAIR2	-1.06	0.95	-0.08	0.73	0	Tumor-UP
LAIR1	1.05	1.05	0.07	0.76	0	Metastasis-UP
COL2A1	1.08	1.08	0.12	0.77	0	Metastasis-UP
ITGB2	-1.05	0.96	-0.07	0.77	0	Tumor-UP
HLA-A	1.05	1.05	0.07	0.81	0	Metastasis-UP
CD1D	-1.02	0.98	-0.03	0.87	0	Tumor-UP
ICAM5	1.03	1.03	0.04	0.88	0	Metastasis-UP

## Sheet: Complement.System
geneID: gene symbol name form the Complement.System pathway
FC: Fold Change
FC_forLog: absolute-FC reciprocal for negative FCs
log2FC: Fold change in log-2 scale
p-value: differential expression p-value from SAM
significance: 1 = differential expression (p-value < 0.05, log2FC>0.058)
geneID	FC	FC_forLog	log2FC	p-value	significance	direction
SERPINA1	2.91	2.91	1.54	0.00055	1	Metastasis-UP
SERPING1	-3.06	0.33	-1.61	0.00055	1	Tumor-UP
C1S	-2.88	0.35	-1.53	0.00056	1	Tumor-UP
C1R	-2.44	0.41	-1.29	0.00067	1	Tumor-UP
MASP1	1.46	1.46	0.55	0.0031	0	Metastasis-UP
C3	-2.54	0.39	-1.35	0.0036	1	Tumor-UP
A2M	-2.48	0.4	-1.31	0.0039	1	Tumor-UP
CD55	-1.51	0.66	-0.59	0.0044	1	Tumor-UP
SERPINB2	1.92	1.92	0.94	0.0045	1	Metastasis-UP
C8B	1.48	1.48	0.57	0.0065	0	Metastasis-UP
CD46	-1.77	0.57	-0.82	0.0081	1	Tumor-UP
CFD	-2.1	0.48	-1.07	0.012	1	Tumor-UP
CLU	-1.78	0.56	-0.83	0.019	0	Tumor-UP
GZMM	1.4	1.4	0.48	0.02	0	Metastasis-UP
C9	1.42	1.42	0.51	0.026	0	Metastasis-UP
FCN1	1.35	1.35	0.44	0.048	0	Metastasis-UP
C5	1.3	1.3	0.38	0.062	0	Metastasis-UP
CR2	1.36	1.36	0.44	0.074	0	Metastasis-UP
CRP	1.31	1.31	0.39	0.075	0	Metastasis-UP
ITGAM	1.24	1.24	0.31	0.087	0	Metastasis-UP
C6	1.27	1.27	0.34	0.11	0	Metastasis-UP
CD81	-1.31	0.76	-0.39	0.14	0	Tumor-UP
MBL2	1.27	1.27	0.35	0.14	0	Metastasis-UP
C5AR1	1.24	1.24	0.31	0.15	0	Metastasis-UP
C8A	1.23	1.23	0.29	0.16	0	Metastasis-UP
CFB	1.27	1.27	0.34	0.18	0	Metastasis-UP
CR1	1.22	1.22	0.29	0.18	0	Metastasis-UP
CD59	-1.22	0.82	-0.29	0.2	0	Tumor-UP
ITGAX	1.18	1.18	0.24	0.2	0	Metastasis-UP
C7	1.64	1.64	0.71	0.21	0	Metastasis-UP
C8G	1.3	1.3	0.38	0.21	0	Metastasis-UP
F12	1.21	1.21	0.27	0.22	0	Metastasis-UP
C2	1.19	1.19	0.25	0.24	0	Metastasis-UP
PLAU	-1.25	0.8	-0.32	0.25	0	Tumor-UP
PLAT	-1.25	0.8	-0.32	0.26	0	Tumor-UP
CFP	1.15	1.15	0.2	0.31	0	Metastasis-UP
C1QB	1.17	1.17	0.23	0.37	0	Metastasis-UP
F13A1	-1.13	0.88	-0.18	0.4	0	Tumor-UP
C4BPA	1.17	1.17	0.23	0.41	0	Metastasis-UP
MASP2	1.13	1.13	0.17	0.41	0	Metastasis-UP
CFI	1.09	1.09	0.13	0.45	0	Metastasis-UP
ELANE	1.1	1.1	0.14	0.57	0	Metastasis-UP
PLAUR	1.08	1.08	0.11	0.57	0	Metastasis-UP
CD19	-1.06	0.95	-0.08	0.66	0	Tumor-UP
C1QA	1.07	1.07	0.09	0.67	0	Metastasis-UP
C3AR1	-1.04	0.96	-0.06	0.77	0	Tumor-UP
ITGB2	-1.05	0.96	-0.07	0.77	0	Tumor-UP
THBD	1.01	1.01	0.01	0.94	0	Metastasis-UP
