# Supplementary material for: Extraction of a stromal metastatic gene signature in breast cancer via spatial profiling
Source: J Exp Clin Cancer Res. 2025 Mar 8;44:89. doi: 10.1186/s13046-025-03353-3 (PMC11892262; doi:10.1186/s13046-025-03353-3)
Supplement: Supplementary file 5 — Supplementary Material 5. [file 13046_2025_3353_MOESM5_ESM.xlsx]

## Sheet: Foglio1
Dataset	Metastatic Site	Frequency
GSE147322	Bone	12
GSE147322	Bowel	1
GSE147322	Brain	1
GSE147322	Breast	2
GSE147322	Endometrial	1
GSE147322	Liver	11
GSE147322	Lung	5
GSE147322	Ovary	5
GSE147322	Pericardium	1
GSE147322	Peritoneum	1
GSE147322	Pleura	5
GSE147322	Skin	25
GSE193103	Adrenal	6
GSE193103	Brain	12
GSE193103	Chest	5
GSE193103	Dura	2
GSE193103	Kidney	1
GSE193103	Liver	14
GSE193103	Lung	13
GSE193103	Mesentary	1
GSE193103	Ovary	1
GSE193103	Pancreas	2
GSE193103	Pleura	2
GSE193103	Rib	2
GSE193103	Skin	2
GSE193103	Skull	1
GSE193103	Spine	1
GSE193103	Spleen	1
GSE193103	Thyroid	1
Aftimos et al.	Abdominal wall	1
Aftimos et al.	Brain	2
Aftimos et al.	Breast	7
Aftimos et al.	Chest wall	5
Aftimos et al.	Liver	55
Aftimos et al.	Lung	9
Aftimos et al.	Other	4
Aftimos et al.	Ovary	2
Aftimos et al.	Pleura	2
Aftimos et al.	Skin	17
Aftimos et al.	Soft tissue	4
