# Supplementary material for: Extraction of a stromal metastatic gene signature in breast cancer via spatial profiling
Source: J Exp Clin Cancer Res. 2025 Mar 8;44:89. doi: 10.1186/s13046-025-03353-3 (PMC11892262; doi:10.1186/s13046-025-03353-3)
Supplement: Supplementary file 6 — Supplementary Material 6. [file 13046_2025_3353_MOESM6_ESM.xlsx]

## Sheet: Sheet1
Core of genes from the Met/PT stromal signature (and their logFCs)
which maintaine a coherent variation between metastasis and PT samples over four datasets
GeneID	DSP	GSE147322	GSE193103	Aftimos et al.	direction
ADAM12	-0.959035	-0.857549	-2.48568	-1.38928	PT-UP
ANXA1	-0.752787	-0.698229	-0.000587653	-0.325566	PT-UP
CD74	-0.859311	-0.137342	-0.472387	-0.100632	PT-UP
CD99	-1.36333	-0.044109	-0.28131	-0.192131	PT-UP
COL11A1	-1.00965	-0.417156	-1.59232	-0.939365	PT-UP
COL1A1	-2.70662	-0.19042	-1.81815	-0.477618	PT-UP
COL1A2	-3.43419	-0.192539	-2.09481	-0.567144	PT-UP
COL3A1	-2.53401	-0.126963	-1.55805	-0.514821	PT-UP
COL5A2	-2.03541	-0.320659	-1.41684	-0.481472	PT-UP
COL6A3	-2.15681	-0.267636	-1.34363	-0.53816	PT-UP
CPA3	-1.0742	-0.334986	-0.476367	-0.639255	PT-UP
CXCL14	-1.42787	-0.187038	-3.39005	-0.325797	PT-UP
DAB2	-0.630581	-0.0427095	-1.08408	-0.435113	PT-UP
EGR1	-2.28426	-1.37268	-1.94078	-1.88481	PT-UP
ETS1	-0.732733	-0.273071	-0.372019	-0.202557	PT-UP
FAP	-0.807577	-0.463366	-1.48407	-0.820758	PT-UP
FOS	-1.61185	-1.34391	-0.0451837	-2.149	PT-UP
GAS1	-1.13022	-0.384825	-1.12904	-1.16901	PT-UP
IL6ST	-0.63345	-0.220912	-0.214968	-0.0732447	PT-UP
LEF1	-0.651632	-0.286654	-0.695365	-0.378509	PT-UP
LGALS3	-1.37542	-0.0675595	-0.00492795	-0.0230431	PT-UP
LRP1	-1.65037	-0.00277242	-0.253188	-0.0809164	PT-UP
PIK3R1	-0.77063	-0.129658	-1.27426	-0.21139	PT-UP
SFRP2	-4.95885	-0.989016	-3.55921	-1.69977	PT-UP
SFRP4	-2.54529	-0.79026	-2.19332	-1.23466	PT-UP
SPRY1	-0.674086	-0.461327	-0.221764	-0.622912	PT-UP
TGFB3	-0.794496	-0.308628	-0.746035	-0.394614	PT-UP
TGFBR2	-0.727445	-0.0270656	-0.294045	-0.209775	PT-UP
TPM1	-1.0441	-0.520734	-0.881658	-0.0913035	PT-UP
TPM4	-1.23045	-0.457499	-0.475214	-0.292187	PT-UP
TPSB2	-1.79742	-0.227544	-0.866816	-0.652144	PT-UP
TWIST1	-0.998351	-0.0626209	-0.745369	-0.921754	PT-UP
VCAN	-2.26332	-0.439031	-1.05285	-0.567928	PT-UP
ZEB1	-0.725179	-0.26527	-0.807635	-0.61962	PT-UP
AMBP	0.776465	4.79156	6.72619	7.7321	Met-UP
APOA1	1.30548	7.89778	8.77402	9.10112	Met-UP
APOA2	1.14339	6.63776	7.9991	9.55121	Met-UP
APOB	0.856935	11.5174	8.36814	8.06962	Met-UP
APOC3	0.921746	9.88684	13.0191	9.49256	Met-UP
ARG1	0.859165	3.07402	5.062	7.83618	Met-UP
AURKA	0.722468	0.110085	0.663981	0.0344612	Met-UP
BMP5	0.608871	0.395705	1.01975	1.10809	Met-UP
CCL13	0.614098	1.09185	0.824078	0.220831	Met-UP
CCL16	0.769619	1.89497	1.60636	4.8928	Met-UP
CD3EAP	0.689394	0.101143	0.21926	0.18498	Met-UP
CYP4A11	0.860531	2.51761	4.98608	7.44572	Met-UP
DMBT1	0.634216	1.24398	2.89224	1.74038	Met-UP
DUOX1	0.607345	0.325986	1.37468	0.632502	Met-UP
FANCE	0.653552	0.0800983	0.379847	0.0472938	Met-UP
FGF13	0.590973	0.395348	0.0140653	0.215924	Met-UP
FOLH1	0.661638	0.629164	0.0394546	1.0881	Met-UP
HK2	0.796184	0.196903	1.4474	0.477263	Met-UP
HPRT1	0.635884	0.156232	0.307875	0.163846	Met-UP
HSPA2	0.836583	0.105073	1.39713	0.364778	Met-UP
IL1RN	0.743956	0.345242	2.55812	0.549167	Met-UP
LAMC3	0.768934	1.8994	2.59296	2.25319	Met-UP
LILRA5	0.708206	1.01957	2.00732	0.612459	Met-UP
LILRB2	0.898249	0.342335	0.0293056	0.00477828	Met-UP
LILRB3	0.782867	0.350363	0.820482	0.428734	Met-UP
MARCO	0.80066	0.910144	1.74028	1.52224	Met-UP
NCAM1	0.670332	0.589159	1.40107	1.0323	Met-UP
OASL	0.594694	0.265112	0.310828	0.171878	Met-UP
PCK1	0.670776	4.46239	7.25988	5.33948	Met-UP
PSAT1	0.605007	1.29352	1.35035	1.51221	Met-UP
RBP4	1.23438	5.20941	1.64245	5.80494	Met-UP
RPLP0	0.874432	0.204211	0.543324	0.235255	Met-UP
SERPINA1	1.53983	3.17192	4.12453	4.60631	Met-UP
SGK2	0.636138	0.354027	1.41705	1.17877	Met-UP
SIRT4	0.61159	0.011212	0.712971	0.421707	Met-UP
TMEM45B	0.77993	0.239245	1.14832	0.829603	Met-UP
TTR	0.672138	8.9411	9.43497	8.13352	Met-UP
UBE2C	0.953055	0.168078	0.857859	0.308961	Met-UP
