# Supplementary material for: Extraction of a stromal metastatic gene signature in breast cancer via spatial profiling
Source: J Exp Clin Cancer Res. 2025 Mar 8;44:89. doi: 10.1186/s13046-025-03353-3 (PMC11892262; doi:10.1186/s13046-025-03353-3)
Supplement: Supplementary file 7 — Supplementary Meterial 7. [file 13046_2025_3353_MOESM7_ESM.xlsx]

## Sheet: Cluster 5 marker genes
geneID: gene symbol name
p_val: differential expression p-value
avg_log2FC: log2 fold change
pct.1 and pct.2: fraction of spots that express the gene in the group of interest (min.pct.1=0.1)
p_val_adj: BH adjusted p-value
cluster: enriched cluster
geneID	p_val	avg_log2FC	pct.1	pct.2	p_val_adj	cluster
Hist1h1c	1.03899e-253	2.9578	0.873	0.404	3.11698e-250	5
Hist2h2bb	1.97007e-226	4.55251	0.82	0.36	5.9102e-223	5
Hist1h3c	4.95638e-212	5.98597	0.802	0.344	1.48691e-208	5
Gpx1	1.4406e-202	2.51035	0.88	0.437	4.3218e-199	5
Gnai2	6.5597e-197	2.1654	0.868	0.441	1.96791e-193	5
Mmp3	7.93609e-170	4.57243	0.745	0.304	2.38083e-166	5
Tmsb4x	2.91431e-168	3.35779	0.851	0.447	8.74292e-165	5
Pabpc1	6.62352e-168	1.92482	0.837	0.433	1.98705e-164	5
Cfl1	5.31649e-160	2.1103	0.835	0.427	1.59495e-156	5
Psap	9.57498e-158	3.08743	0.808	0.424	2.87249e-154	5
Hist1h2bb	8.55103e-157	2.78085	0.766	0.344	2.56531e-153	5
S100a6	1.41978e-155	1.67845	0.845	0.434	4.25935e-152	5
Akr1a1	1.07486e-154	1.72795	0.801	0.421	3.22459e-151	5
Ywhaz	8.63827e-153	2.31199	0.805	0.426	2.59148e-149	5
Hist1h1e	1.83959e-152	2.81375	0.756	0.37	5.51876e-149	5
Hist1h2bj	1.79421e-151	4.39586	0.752	0.308	5.38263e-148	5
Hist1h3b	6.75972e-151	3.00014	0.736	0.29	2.02792e-147	5
Pfn1	1.28909e-148	2.26092	0.819	0.431	3.86726e-145	5
Gnas	1.18226e-138	1.33759	0.809	0.423	3.54679e-135	5
Igfbp4	3.59673e-134	3.44711	0.779	0.412	1.07902e-130	5
Txn1	5.80416e-132	1.65329	0.805	0.455	1.74125e-128	5
Hist1h1d	9.08821e-132	2.95025	0.735	0.355	2.72646e-128	5
Actb	2.91303e-131	1.02618	0.854	0.473	8.73909e-128	5
Ctsb	2.58212e-125	2.01939	0.78	0.436	7.74636e-122	5
Ccnd1	7.29564e-125	2.27225	0.744	0.389	2.18869e-121	5
Tm4sf1	5.88816e-124	2.14606	0.745	0.387	1.76645e-120	5
C1qa	7.21503e-119	5.96754	0.724	0.35	2.16451e-115	5
Hsp90b1	1.49541e-111	2.0043	0.77	0.422	4.48623e-108	5
Arpc1b	3.07764e-108	1.58437	0.739	0.411	9.23291e-105	5
Rack1	1.09977e-107	1.10129	0.787	0.445	3.29931e-104	5
Hnrnpab	8.67857e-106	1.50756	0.729	0.428	2.60357e-102	5
C1qc	1.32793e-98	4.67835	0.679	0.329	3.98379e-95	5
Npc2	6.8767e-93	1.7588	0.733	0.441	2.06301e-89	5
Tapbp	1.1306e-92	1.87836	0.697	0.37	3.3918e-89	5
Tpt1	4.6824e-91	0.964187	0.757	0.442	1.40472e-87	5
Hnrnpa0	2.18572e-90	1.42145	0.727	0.422	6.55716e-87	5
S100a4	7.98509e-89	1.73784	0.696	0.396	2.39553e-85	5
St3gal4	4.77286e-88	1.38503	0.701	0.404	1.43186e-84	5
Eif4g2	7.06084e-87	1.43359	0.718	0.43	2.11825e-83	5
Smoc2	1.56261e-86	5.14405	0.16	0.23	4.68784e-83	5
Serpine2	1.30626e-85	1.23875	0.651	0.341	3.91879e-82	5
Hist1h2bk	1.84669e-83	1.18756	0.653	0.288	5.54007e-80	5
Pkm	1.80407e-82	1.11789	0.753	0.452	5.4122e-79	5
Ctsl	2.111e-79	0.419292	0.645	0.347	6.333e-76	5
C1qb	1.53922e-78	3.83095	0.658	0.299	4.61765e-75	5
Top2a	7.00031e-78	1.45076	0.65	0.261	2.10009e-74	5
Gusb	3.73777e-76	1.43951	0.669	0.321	1.12133e-72	5
Axl	1.42976e-74	1.21997	0.676	0.391	4.28927e-71	5
Tbrg1	2.40645e-73	1.46218	0.714	0.43	7.21934e-70	5
Wdr78	5.4023e-72	2.56092	0.119	0.146	1.62069e-68	5
H2afz	2.5514e-71	1.5454	0.649	0.362	7.65419e-68	5
Limd2	4.36012e-71	1.02315	0.67	0.347	1.30803e-67	5
Tagln2	6.95059e-71	1.03593	0.701	0.446	2.08518e-67	5
Mki67	1.45896e-70	1.38695	0.655	0.311	4.37689e-67	5
B2m	1.98626e-70	2.08725	0.679	0.421	5.95878e-67	5
Mtap	7.52804e-70	1.94158	0.647	0.345	2.25841e-66	5
Lgals3	1.5138e-69	1.19924	0.74	0.475	4.54141e-66	5
Hist1h3d	8.4839e-69	1.30706	0.659	0.339	2.54517e-65	5
Hist4h4	3.68557e-68	1.16168	0.667	0.362	1.10567e-64	5
Tubb6	1.18293e-66	2.0334	0.672	0.364	3.5488e-63	5
Ccna2	1.36182e-65	1.03678	0.644	0.299	4.08546e-62	5
Lgals1	1.62945e-65	1.93499	0.662	0.383	4.88836e-62	5
Ppib	2.56441e-65	1.16	0.691	0.431	7.69323e-62	5
Psmb8	3.03229e-64	1.98092	0.616	0.362	9.09687e-61	5
Pdia3	4.11974e-62	0.920645	0.648	0.413	1.23592e-58	5
H3f3b	1.83043e-61	0.620222	0.684	0.453	5.49129e-58	5
Ifitm3	4.96941e-61	1.42984	0.655	0.423	1.49082e-57	5
Serbp1	1.51582e-58	1.07387	0.703	0.462	4.54746e-55	5
Ahnak	6.54259e-58	0.833487	0.699	0.453	1.96278e-54	5
Lmna	7.79525e-58	1.12649	0.661	0.423	2.33858e-54	5
Vim	1.11267e-57	1.09019	0.66	0.418	3.33802e-54	5
Hist1h4h	1.14556e-57	1.21985	0.614	0.294	3.43668e-54	5
Ncl	4.90942e-57	1.48416	0.685	0.458	1.47283e-53	5
Eef1a1	6.24846e-57	1.0054	0.71	0.46	1.87454e-53	5
Aldoa	8.08464e-55	1.16854	0.679	0.448	2.42539e-51	5
Tnfrsf12a	1.09726e-54	2.22372	0.619	0.33	3.29179e-51	5
Tipin	9.79779e-53	2.136	0.609	0.307	2.93934e-49	5
H1f0	1.39452e-52	3.67984	0.631	0.406	4.18356e-49	5
Nt5e	1.47615e-51	2.03868	0.621	0.379	4.42844e-48	5
Nedd4	3.05414e-51	0.904598	0.667	0.431	9.16241e-48	5
Mif	4.87282e-51	1.53251	0.633	0.416	1.46185e-47	5
Anxa2	6.21368e-51	0.696086	0.713	0.48	1.8641e-47	5
Dnmt1	6.74831e-51	2.04921	0.612	0.29	2.02449e-47	5
Cp	8.9642e-51	0.624822	0.62	0.401	2.68926e-47	5
Ybx3	3.62475e-50	0.863894	0.638	0.393	1.08743e-46	5
Ctsz	8.09444e-50	0.879729	0.634	0.421	2.42833e-46	5
Mtch1	3.38742e-49	0.7959	0.637	0.401	1.01622e-45	5
Csf3	3.61082e-49	3.32509	0.567	0.293	1.08325e-45	5
Cdk1	9.35445e-49	1.50881	0.621	0.309	2.80634e-45	5
Set	2.44509e-48	1.78327	0.659	0.414	7.33526e-45	5
Cyba	5.01715e-48	0.756098	0.661	0.421	1.50515e-44	5
Psmb2	6.5115e-48	1.13512	0.613	0.37	1.95345e-44	5
Zyx	1.28297e-47	0.606116	0.672	0.442	3.84892e-44	5
Arf4	1.5984e-46	0.987097	0.661	0.445	4.7952e-43	5
Mcm6	3.40635e-46	1.47705	0.603	0.26	1.0219e-42	5
Dtymk	4.14319e-46	0.930628	0.612	0.321	1.24296e-42	5
Rap1b	4.56947e-46	0.354552	0.665	0.452	1.37084e-42	5
Plau	6.13211e-46	1.5533	0.6	0.276	1.83963e-42	5
Nusap1	1.02074e-45	1.02969	0.588	0.252	3.06221e-42	5
Atp5a1	1.06204e-45	0.951158	0.625	0.403	3.18612e-42	5
Hist2h2ac	5.75601e-45	1.00049	0.602	0.27	1.7268e-41	5
Eif4a1	6.4084e-45	1.09127	0.611	0.376	1.92252e-41	5
Cnbp	2.42763e-44	0.647639	0.637	0.439	7.28289e-41	5
Canx	9.55249e-44	0.970488	0.636	0.423	2.86575e-40	5
Txndc5	1.52934e-43	0.684878	0.632	0.37	4.58803e-40	5
Bst2	1.86912e-43	3.74796	0.6	0.39	5.60735e-40	5
Atp5e	2.47384e-43	0.891488	0.637	0.434	7.42151e-40	5
Elk3	2.71196e-43	1.12615	0.588	0.344	8.13587e-40	5
Erh	5.44869e-43	1.05593	0.612	0.368	1.63461e-39	5
Pa2g4	8.03211e-43	3.18532	0.62	0.376	2.40963e-39	5
Tinagl1	1.70893e-40	1.3284	0.61	0.351	5.12679e-37	5
Dusp6	2.05873e-40	1.03599	0.606	0.362	6.17618e-37	5
Hspg2	2.1645e-40	1.32712	0.604	0.346	6.49349e-37	5
Eef1b2	4.67394e-40	0.449076	0.645	0.456	1.40218e-36	5
Fasn	3.55675e-39	0.96376	0.592	0.302	1.06703e-35	5
Itga3	8.55962e-37	1.81572	0.599	0.386	2.56789e-33	5
Rcn3	1.06662e-36	4.27123	0.246	0.198	3.19987e-33	5
Fth1	1.84113e-36	2.76965	0.681	0.494	5.5234e-33	5
H2afx	4.41801e-36	1.33668	0.571	0.251	1.3254e-32	5
Hnrnpa1	6.45026e-36	0.832087	0.608	0.407	1.93508e-32	5
Psme1	9.76331e-36	0.777848	0.601	0.379	2.92899e-32	5
Srpr	1.05512e-35	0.713334	0.623	0.394	3.16537e-32	5
Eif5	1.79378e-34	0.678025	0.649	0.441	5.38134e-31	5
Ppp1r14b	1.93337e-34	1.289	0.572	0.333	5.80012e-31	5
Sdc4	7.74125e-34	0.639139	0.603	0.423	2.32238e-30	5
Cenpa	7.88491e-34	0.717117	0.567	0.244	2.36547e-30	5
Spns2	1.68673e-33	0.783307	0.589	0.33	5.06019e-30	5
Sumo2	1.97204e-33	0.45788	0.599	0.357	5.91612e-30	5
Syncrip	5.22166e-33	1.08845	0.613	0.414	1.5665e-29	5
Lgmn	1.87066e-32	1.32372	0.585	0.41	5.61198e-29	5
Ankrd22	1.97602e-32	1.10549	0.177	0.248	5.92805e-29	5
Eef2	5.19638e-32	0.430683	0.643	0.457	1.55891e-28	5
Celsr1	5.36546e-32	1.03627	0.112	0.135	1.60964e-28	5
Tcp1	1.07375e-31	0.795475	0.618	0.437	3.22125e-28	5
Anp32b	1.21612e-31	0.61931	0.616	0.447	3.64835e-28	5
Eif4g1	1.83899e-31	0.655642	0.58	0.362	5.51698e-28	5
Cct2	1.87818e-31	0.947281	0.613	0.423	5.63453e-28	5
Cd44	2.16869e-31	0.493105	0.637	0.468	6.50606e-28	5
Arhgdia	3.02284e-31	0.509681	0.614	0.436	9.06852e-28	5
Gatm	4.45481e-31	0.606269	0.564	0.317	1.33644e-27	5
Oaf	1.27397e-30	1.98191	0.563	0.288	3.82192e-27	5
Ifit1	4.40902e-30	3.11719	0.312	0.234	1.32271e-26	5
Pgam1	7.57638e-30	0.599237	0.611	0.445	2.27291e-26	5
Eef1g	1.18165e-29	0.593007	0.588	0.417	3.54495e-26	5
Slc1a5	3.31409e-29	0.53787	0.563	0.28	9.94228e-26	5
Hsp90aa1	3.50013e-29	0.670985	0.606	0.405	1.05004e-25	5
Jpt1	5.70612e-29	0.836555	0.569	0.31	1.71184e-25	5
Ankrd1	1.01224e-28	0.703694	0.564	0.304	3.03672e-25	5
Als2cl	1.1394e-28	0.836485	0.601	0.413	3.4182e-25	5
Glrx5	1.49185e-28	0.876237	0.579	0.336	4.47556e-25	5
Vps33b	1.95807e-28	2.04667	0.279	0.17	5.8742e-25	5
Tkt	2.27784e-28	0.27239	0.6	0.431	6.83353e-25	5
Selenow	3.26385e-28	0.730822	0.609	0.416	9.79156e-25	5
Lsm4	5.0531e-28	0.458488	0.597	0.351	1.51593e-24	5
Dhx9	9.39946e-28	0.862812	0.54	0.32	2.81984e-24	5
Mmp13	2.30699e-27	3.43723	0.57	0.304	6.92098e-24	5
Ctss	3.42992e-27	4.83569	0.598	0.405	1.02898e-23	5
Slpi	8.74702e-27	2.05499	0.548	0.406	2.62411e-23	5
Itgb1	1.00513e-26	0.605388	0.584	0.404	3.01538e-23	5
Tomm20	1.56956e-26	0.591724	0.556	0.38	4.70869e-23	5
Cavin3	3.57595e-26	1.26167	0.576	0.33	1.07278e-22	5
Myof	1.71603e-25	0.514967	0.562	0.352	5.1481e-22	5
Nudc	1.71649e-25	0.716702	0.573	0.424	5.14946e-22	5
Tubb4b	1.90675e-25	1.77867	0.576	0.33	5.72024e-22	5
Eif3e	5.0878e-25	0.496047	0.568	0.422	1.52634e-21	5
Prelp	8.10965e-25	1.53184	0.147	0.213	2.43289e-21	5
Rsad2	1.47104e-24	2.42777	0.341	0.203	4.41312e-21	5
Casp12	1.50542e-24	0.805084	0.518	0.279	4.51626e-21	5
Efhd2	2.99015e-24	0.307725	0.545	0.381	8.97044e-21	5
Ifit3	7.04897e-24	1.556	0.287	0.211	2.11469e-20	5
Atp5g3	7.66253e-24	0.39419	0.565	0.376	2.29876e-20	5
Ltbp3	8.92041e-24	0.507555	0.547	0.325	2.67612e-20	5
Knstrn	1.92047e-23	0.615503	0.555	0.261	5.76142e-20	5
Gbp2b	2.35292e-23	4.01155	0.552	0.353	7.05877e-20	5
Tk1	2.81883e-23	0.899682	0.554	0.253	8.45649e-20	5
Slco2a1	6.75786e-23	0.804098	0.573	0.425	2.02736e-19	5
Manf	6.93023e-23	0.545512	0.614	0.438	2.07907e-19	5
Serpina3g	9.42776e-23	6.26079	0.536	0.254	2.82833e-19	5
Slit3	1.69084e-22	1.0308	0.253	0.238	5.07251e-19	5
Naca	2.7153e-22	0.343275	0.601	0.457	8.14589e-19	5
Lamb1	2.95445e-22	0.874987	0.553	0.378	8.86334e-19	5
Atp1a1	3.65735e-22	0.314081	0.572	0.397	1.09721e-18	5
Arl4c	3.90787e-22	0.839515	0.548	0.345	1.17236e-18	5
Crtap	5.07712e-22	1.10657	0.56	0.301	1.52314e-18	5
Slc25a5	6.24214e-22	0.520138	0.553	0.39	1.87264e-18	5
Eif3g	1.89583e-21	0.716949	0.605	0.431	5.68748e-18	5
Svep1	2.54449e-21	2.64744	0.218	0.253	7.63347e-18	5
Gja1	5.40917e-21	0.6135	0.559	0.398	1.62275e-17	5
Rsph4a	9.21868e-21	1.25649	0.075	0.168	2.7656e-17	5
Hspa1b	1.02044e-20	8.64785	0.336	0.271	3.06133e-17	5
Ptms	1.88304e-20	0.415733	0.59	0.429	5.64912e-17	5
Htra2	2.13553e-20	0.275241	0.542	0.295	6.4066e-17	5
Nap1l1	2.41637e-20	0.605681	0.609	0.47	7.2491e-17	5
Racgap1	3.14769e-20	0.927001	0.53	0.261	9.44308e-17	5
Serpina3n	3.96621e-20	0.737045	0.276	0.269	1.18986e-16	5
Ube2d3	5.01278e-20	0.274057	0.587	0.454	1.50383e-16	5
Rnf213	7.13138e-20	0.73836	0.538	0.297	2.13941e-16	5
Pcolce	1.01355e-19	1.07926	0.555	0.359	3.04065e-16	5
Fgfr2	1.14919e-19	1.08583	0.55	0.396	3.44758e-16	5
Psma7	1.34392e-19	0.329137	0.558	0.376	4.03175e-16	5
C1qbp	1.4091e-19	0.530894	0.557	0.349	4.22729e-16	5
Gbp3	1.52166e-19	3.58329	0.538	0.262	4.56499e-16	5
Impdh2	1.52628e-19	0.932882	0.564	0.368	4.57885e-16	5
Sparc	1.8328e-19	0.378639	0.59	0.423	5.49839e-16	5
Ddost	2.78893e-19	0.818308	0.55	0.37	8.36678e-16	5
Chac1	2.79495e-19	3.41823	0.348	0.225	8.38486e-16	5
Iigp1	5.39564e-19	2.9165	0.522	0.269	1.61869e-15	5
B4galt5	6.67025e-19	0.68371	0.554	0.329	2.00107e-15	5
Dut	7.39055e-19	0.751699	0.555	0.297	2.21716e-15	5
P4hb	8.61301e-19	0.390455	0.571	0.457	2.5839e-15	5
Vars	1.30867e-18	0.457542	0.545	0.306	3.926e-15	5
Mcm3	1.92739e-18	1.28853	0.534	0.246	5.78217e-15	5
Calr	2.18321e-18	0.408093	0.574	0.414	6.54964e-15	5
Ccl6	3.24621e-18	1.74951	0.544	0.422	9.73864e-15	5
Parp12	3.50118e-18	0.937463	0.535	0.335	1.05035e-14	5
Uba7	6.11354e-18	0.685107	0.309	0.227	1.83406e-14	5
Olfm1	9.32373e-18	1.59246	0.539	0.347	2.79712e-14	5
Plec	1.16587e-17	0.751129	0.538	0.379	3.49762e-14	5
Ifi47	1.20538e-17	1.68992	0.541	0.27	3.61613e-14	5
Zbp1	1.79069e-17	2.30638	0.525	0.269	5.37207e-14	5
Gbp2	1.87207e-17	0.765797	0.538	0.297	5.61621e-14	5
Slc30a4	2.0467e-17	3.02268	0.532	0.306	6.1401e-14	5
Scnn1a	2.30163e-17	1.76976	0.245	0.281	6.90488e-14	5
Cinp	7.28907e-17	1.11654	0.545	0.303	2.18672e-13	5
Zcchc24	8.41126e-17	0.631822	0.547	0.365	2.52338e-13	5
Col4a1	9.05202e-17	0.262712	0.539	0.385	2.71561e-13	5
Rcc1	1.70951e-16	6.67885	0.524	0.221	5.12854e-13	5
Chek1	2.30423e-16	1.41058	0.546	0.257	6.91268e-13	5
Nsd2	2.61921e-16	0.466655	0.535	0.341	7.85764e-13	5
Ppa1	3.14381e-16	2.12704	0.53	0.297	9.43143e-13	5
Ighj4	3.2553e-16	3.6243	0.14	0.158	9.76591e-13	5
Dab2	3.35312e-16	0.636003	0.529	0.318	1.00594e-12	5
Psmc6	5.56679e-16	0.408431	0.547	0.394	1.67004e-12	5
Eif3c	8.09543e-16	0.365104	0.555	0.429	2.42863e-12	5
Rgs16	9.13922e-16	2.16806	0.534	0.29	2.74177e-12	5
Sfxn1	9.56782e-16	0.723452	0.565	0.353	2.87035e-12	5
Hspa9	1.36548e-15	0.569152	0.563	0.395	4.09644e-12	5
BC049715	1.74836e-15	0.3977	0.162	0.178	5.24508e-12	5
Tspan3	1.77693e-15	0.992653	0.554	0.335	5.3308e-12	5
Hmox1	2.14212e-15	2.08395	0.359	0.377	6.42637e-12	5
Stip1	2.64567e-15	0.597356	0.533	0.356	7.937e-12	5
Col1a1	3.07333e-15	1.25062	0.351	0.32	9.21999e-12	5
Cpe	3.42834e-15	2.10197	0.357	0.304	1.0285e-11	5
Ccne2	6.71437e-15	0.294803	0.327	0.245	2.01431e-11	5
Epha2	8.64535e-15	0.546294	0.554	0.345	2.59361e-11	5
Kirrel	9.87117e-15	0.554632	0.53	0.267	2.96135e-11	5
Ube2s	1.0262e-14	0.58923	0.519	0.327	3.0786e-11	5
Hnrnpd	1.92724e-14	0.430489	0.541	0.399	5.78172e-11	5
Cct3	2.38409e-14	0.380724	0.579	0.424	7.15226e-11	5
Gpc1	2.86119e-14	1.28233	0.525	0.347	8.58356e-11	5
Eif1a	3.23228e-14	0.497201	0.528	0.343	9.69685e-11	5
Oasl1	9.85975e-14	1.34684	0.34	0.222	2.95793e-10	5
Sorbs3	1.12553e-13	0.500933	0.21	0.218	3.3766e-10	5
Eno3	1.81858e-13	0.563864	0.51	0.293	5.45573e-10	5
Rgs14	3.16673e-13	2.42043	0.226	0.117	9.50018e-10	5
Brix1	6.14236e-13	0.485515	0.525	0.312	1.84271e-09	5
Igtp	8.06182e-13	0.349521	0.514	0.256	2.41855e-09	5
Rtl8b	1.39926e-12	0.67236	0.279	0.264	4.19777e-09	5
Prkacb	5.1281e-12	0.854499	0.542	0.369	1.53843e-08	5
Vwa5a	7.77457e-12	0.679508	0.546	0.426	2.33237e-08	5
Lgals3bp	7.80176e-12	1.12436	0.528	0.329	2.34053e-08	5
Lama5	8.52758e-12	0.456935	0.548	0.406	2.55827e-08	5
Gata3	8.82839e-12	0.626634	0.38	0.311	2.64852e-08	5
Nek2	9.1122e-12	0.25358	0.523	0.226	2.73366e-08	5
Has2	9.98964e-12	2.28675	0.52	0.27	2.99689e-08	5
Cdkn2c	1.58507e-11	0.625653	0.529	0.367	4.7552e-08	5
Efemp2	1.62881e-11	3.55612	0.52	0.304	4.88643e-08	5
Dnaaf3	1.91777e-11	1.73614	0.276	0.196	5.75332e-08	5
Psmb9	2.7668e-11	0.622822	0.543	0.377	8.3004e-08	5
Higd1b	3.33534e-11	3.11954	0.201	0.198	1.0006e-07	5
Cdk4	6.3034e-11	0.63176	0.544	0.351	1.89102e-07	5
Ccl5	8.47604e-11	0.80479	0.395	0.271	2.54281e-07	5
Irgm2	1.12486e-10	4.61684	0.513	0.269	3.37459e-07	5
Micall2	1.65888e-10	0.393752	0.487	0.252	4.97664e-07	5
Lyn	1.90246e-10	0.418017	0.55	0.4	5.70738e-07	5
Mmp12	1.92664e-10	3.95631	0.504	0.263	5.77992e-07	5
Myc	1.96563e-10	1.3439	0.541	0.331	5.8969e-07	5
Psmb7	2.59637e-10	0.457561	0.568	0.409	7.78911e-07	5
Psmg4	2.9444e-10	0.362699	0.521	0.311	8.83321e-07	5
Wdr36	3.02955e-10	0.393218	0.53	0.303	9.08865e-07	5
Fxyd1	3.46974e-10	0.286607	0.199	0.182	1.04092e-06	5
Errfi1	4.97226e-10	0.547258	0.517	0.381	1.49168e-06	5
Pdap1	7.40436e-10	0.713682	0.517	0.392	2.22131e-06	5
Anln	1.01046e-09	0.614626	0.489	0.258	3.03138e-06	5
Krt8	1.23475e-09	0.60329	0.52	0.346	3.70424e-06	5
Tspan4	1.70068e-09	0.287517	0.495	0.327	5.10204e-06	5
Selenop	2.95309e-09	4.03192	0.527	0.396	8.85927e-06	5
Col3a1	5.52881e-09	1.96793	0.366	0.335	1.65864e-05	5
Eprs	6.83983e-09	0.278745	0.536	0.351	2.05195e-05	5
Nme1	7.49049e-09	0.846184	0.505	0.298	2.24715e-05	5
Pf4	8.59388e-09	0.803051	0.475	0.317	2.57816e-05	5
Itgav	9.5911e-09	0.304547	0.538	0.354	2.87733e-05	5
Coro1a	1.12957e-08	0.556639	0.521	0.413	3.38872e-05	5
Apobec3	1.1309e-08	1.91094	0.483	0.303	3.3927e-05	5
Pold2	1.59559e-08	0.833467	0.508	0.25	4.78677e-05	5
Ttll3	1.61139e-08	1.067	0.269	0.211	4.83417e-05	5
Enkur	2.41646e-08	4.14892	0.231	0.191	7.24939e-05	5
Rcn1	3.61803e-08	0.667578	0.511	0.339	0.000108541	5
Mlf1	3.73544e-08	3.68134	0.221	0.157	0.000112063	5
Azi2	4.27156e-08	1.60645	0.476	0.314	0.000128147	5
Ighm	4.55988e-08	0.367933	0.376	0.194	0.000136796	5
Sf3b3	6.56373e-08	0.52704	0.512	0.338	0.000196912	5
Ercc1	1.1118e-07	0.643656	0.52	0.343	0.000333541	5
Lamc2	1.45233e-07	3.73652	0.465	0.28	0.000435698	5
Polr2f	1.83267e-07	0.585703	0.508	0.338	0.000549801	5
Ptgs2	1.95466e-07	1.28037	0.376	0.342	0.000586398	5
Apex1	2.83461e-07	1.95048	0.516	0.259	0.000850383	5
Grn	3.61106e-07	0.371499	0.526	0.412	0.00108332	5
H2-Q7	3.88401e-07	0.815623	0.497	0.249	0.0011652	5
Prkcsh	7.72998e-07	0.325028	0.497	0.371	0.00231899	5
Hspe1	1.13958e-06	1.32683	0.508	0.343	0.00341874	5
Nudcd1	2.71127e-06	1.13893	0.477	0.258	0.00813382	5
Wdr43	2.73415e-06	0.851097	0.503	0.287	0.00820244	5
Hmga1b	7.75164e-06	4.0061	0.508	0.308	0.0232549	5
Shmt2	1.20882e-05	4.99961	0.509	0.301	0.0362645	5
1700024G13Rik	1.41867e-05	2.78588	0.125	0.133	0.0425602	5
Egr1	1.65214e-05	3.23385	0.411	0.352	0.0495642	5
Dnah5	1.67961e-05	0.86506	0.191	0.198	0.0503883	5
Fam117a	1.7865e-05	4.44257	0.269	0.217	0.0535951	5
Ccbe1	2.4048e-05	1.27818	0.491	0.34	0.0721439	5
Ebna1bp2	2.86156e-05	1.50281	0.506	0.355	0.0858467	5
Col18a1	3.83293e-05	2.09755	0.478	0.282	0.114988	5
Sh3pxd2b	4.89174e-05	0.990154	0.494	0.328	0.146752	5
Grrp1	5.34196e-05	0.367731	0.28	0.19	0.160259	5
Ifi27	7.97461e-05	0.655703	0.463	0.298	0.239238	5
Mgl2	0.000140666	0.406472	0.434	0.138	0.421998	5
Mcm2	0.000157098	0.497757	0.503	0.291	0.471293	5
Crip1	0.000201568	0.493159	0.513	0.431	0.604705	5
Apoe	0.000271523	3.33207	0.507	0.402	0.814569	5
Msln	0.000460341	1.58237	0.506	0.272	1	5
Ccl7	0.000460352	0.64241	0.459	0.243	1	5
Id3	0.000466537	3.63495	0.481	0.313	1	5
Ano8	0.000515172	2.50542	0.476	0.277	1	5
Mmp10	0.000709074	3.91368	0.415	0.253	1	5
Rtn4	0.00129985	0.490748	0.473	0.338	1	5
Cxcl10	0.00130399	1.38062	0.473	0.222	1	5
Irf1	0.0018213	1.57062	0.488	0.383	1	5
Steap2	0.00413227	1.89052	0.476	0.303	1	5
Sdc2	0.00509085	1.23663	0.402	0.288	1	5
Etv4	0.00512556	2.30136	0.502	0.325	1	5
Xaf1	0.00713583	3.76447	0.472	0.248	1	5
Fscn1	0.00906548	0.581027	0.499	0.373	1	5
Emp1	0.0097101	0.432419	0.488	0.432	1	5
